# Supplementary material for: Trapping the HIV-1 V3 loop in a helical conformation enables broad neutralization
Source: Nat Struct Mol Biol. 2023 Aug 21;30(9):1323–36. doi: 10.1038/s41594-023-01062-z (PMC10497408; doi:10.1038/s41594-023-01062-z)
Supplement: Source Data Fig. 1 — Statistical source data. [file 41594_2023_1062_MOESM3_ESM.xlsx]

## Sheet: Tabelle1
Figure 1: Identification of broadly neutralizing V3 inhibitors
B) Identification of broadly neutralizing DARPins (bnDs) targeting diverse sites in the V3 loop.
Neutralization scores:
selection I	DARPin #		1	2	3	4	5	6	7	8	9	10	11	12	13	14
	Neut score		0	6	65	10	2	40	75	75	75	48	40	0	48	24
	V3 crown specific		yes	no	no	no	no	no	no	no	no	no	no	no	no	no
selection II	DARPin #		1	2	3	4	5	6	7	8	9	10	11	12	13	14	15	16	17	18	19	20	21	22	23	24	25	26	27	28	29	30	31	32	33	34	35	36	37	38	39	40	41	42	43	44	45	46	47
	Neut score		75	60	60	60	36	36	36	32	28	24	20	18	18	18	15	15	15	15	15	12	12	12	12	12	12	12	12	12	12	12	12	12	12	9	9	9	8	8	8	8	8	8	8	8	6	6	6
	V3 crown specific		no	no	no	no	no	no	no	no	no	yes	yes	no	no	no	no	no	no	no	no	no	no	no	no	no	no	no	no	no	no	no	no	no	no	no	no	no	no	no	no	no	yes	no	no	no	no	no	no
selection III	DARPin #		1	2	3	4	5	6	7	8	9	10	11	12	13	14	15	16	17	18	19	20	21	22	23	24	25	26	27	28	29	30	31	32	33	34	35	36	37	38	39	40	41	42	43	44	45	46	47
	Neut score		21	6	4	8	1	2	3	0	0	2	0	0	1	1	1	1	1	1	1	1	1	0	1	1	1	1	0	0	0	0	0	0	0	0	0	0	0	0	0	0	0	0	0	0	0	0	0
	V3 crown specific		no	yes	yes	yes	yes	no	yes	no	no	no	no	no	no	no	no	no	no	no	no	yes	no	no	no	yes	no	no	no	no	yes	yes	no	no	no	no	no	no	no	no	no	no	yes	yes	yes	yes	no	no	no
selection IV	DARPin #		1	2	3	4	5	6	7	8	9	10	11	12	13	14	15	16	17	18	19	20	21	22	23	24	25	26	27	28	29	30	31	32	33	34	35	36	37	38	39	40	41	42	43	44	45	46	47
	Neut score		75	75	75	65	65	55	55	50	36	48	44	40	40	32	32	32	36	36	40	32	32	36	32	36	21	21	18	40	28	28	10	12	12	21	21	12	12	12	10	10	18	10	18	10	10	10	10
	V3 crown specific		no	no	no	yes	no	no	yes	no	yes	no	yes	no	yes	no	yes	no	yes	no	no	yes	no	yes	yes	yes	no	no	no	yes	no	yes	no	yes	yes	no	yes	yes	yes	no	no	yes	no	yes	yes	no	no	no	yes
selection V	DARPin #		1	2	3	4	5	6	7	8	9	10	11	12	13	14	15	16	17	18	19	20	21	22	23	24	25	26	27	28	29	30	31	32	33	34	35	36	37	38	39	40	41	42	43	44	45	46	47
	Neut score		60	44	36	32	30	27	27	24	24	21	21	21	21	21	18	18	18	18	16	15	15	15	15	15	15	15	15	15	12	12	12	12	9	9	8	6	6	4	3	2	2	2	2	2	2	2	1
	V3 crown specific		no	no	no	no	no	no	no	no	no	no	no	no	no	no	no	no	no	yes	no	no	no	no	no	no	no	no	no	yes	no	no	no	no	no	yes	no	no	no	no	no	no	no	no	no	no	no	no	no
C) Breadth and potency analysis of the nine selected bnDs (left) and reference bnAbs (right) on a 42-virus panel
IC50 (nM) of inhibitors
strain	bnD.8	bnD.9	bnD.10	bnD.11	bnD.12	bnD.13	bnD.14	bnD.15	PGT128	PGT135	447-52D
08150303_ACD	68.3092	40.004	863.23	402.139	62.4004	24.6477	9.01286	48.7167	83.0641	>167	>167
53M12	181.894	139.682	>10000	3855.63	55.0794	111.897	53.9086	138.228	>167	>167	>167
BaL_26	99.6587	407.381	7685.23	1973.87	21.6109	389.5	100.313	443.495	0.0287949	0.0441618	>167
BG505_W6M_T332N	186.537	311.741	3693.84	2059.31	303.934	339.652	292.93	352.692	0.0139389	0.867341	>167
C1080_c03	>10000	9830.81	981.077	5150.74	224.154	9483.41	333.841	7129.55	0.107215	>167	>167
CAP45_2_00_G3	58.2053	212.727	>10000	2137.59	36.8017	231.201	45.5247	207.994	>167	>167	>167
CAP88.6m.c10	184.064	2885.55	581.403	6399.53	97.5962	2885.55	11.7198	2448.5	0.0570835	>167	>167
CNE40	757.82	1068.37	>10000	>10000	37.3247	1068.37	327.419	966.249	0.0247536	>167	>167
CNE5	>10000	>10000	1707.02	6680.34	>10000	>10000	2554.99	>10000	0.219949	>167	0.0606939
CNE59	4276.62	2826.2	3638.39	2669.35	2423.93	372.31	180.108	194.292	>167	>167	27.5059
CRF02_cl_250	36.2098	1049.23	>10000	>10000	19.221	1461.31	106.379	835.309	0.00433843	>167	>167
CRF02_cl_252	>10000	>10000	>10000	>10000	>10000	>10000	>10000	>10000	0.0168846	0.238696	>167
Du156.12	>10000	>10000	>10000	4537.27	>10000	>10000	>10000	>10000	0.0413488	>167	>167
DU422	>10000	>10000	>10000	>10000	>10000	>10000	>10000	>10000	0.052043	>167	73.343
HIV_25925_2	220.372	2520.17	3831.54	2312.04	87.8385	2520.17	165.852	1889.69	0.0155125	78.6057	>167
HIV-001428-2_C	>10000	>10000	>10000	>10000	2017.43	>10000	>10000	>10000	0.0165004	0.055573	>167
JR-CSF	111.527	648.362	5548.44	1587.52	372.429	842.563	27.7685	211.182	0.0138352	0.133467	72.4666
JR-FL	440.285	2258.6	>10000	>10000	285.74	2407.7	149.855	2210.1	0.0620107	>167	15.8458
KER2018.11	115.419	3887.1	1512.38	3376.76	1564.04	933.53	35.1693	314.381	>167	>167	6.15098
MG505_W0M_ENV_A2 A1	44.5313	76.6155	1556.18	819.084	19.5312	72.166	72.3551	108.366	0.0909508	>167	>167
NAB13pre_cl_9	75.9569	117.512	7883.56	264.336	1257.39	106.226	136.482	11.6694	>167	0.0489509	>167
NAB5pre_cl_1	241.302	653.48	2697.09	3019.36	189.002	511.239	161.07	310.225	0.0167021	2.59451	>167
NAB9pre_cl_106	>10000	>10000	>10000	>10000	>10000	>10000	>10000	>10000	52.9346	>167	>167
PVO clone 4	315.998	1756.57	1874.07	2737.88	115.148	2447.08	118.54	384.461	0.0353863	>167	>167
Q23_17	83.7103	290.4	6491.77	3367.81	151.28	201.107	82.4382	230.918	0.0123561	9.62504	>167
Q769_h5	>10000	>10000	6283.48	>10000	>10000	>10000	>10000	>10000	66.3607	>167	2.45
Q842_d12_PNS70d A1	37.9313	75.1912	1611.79	1361.03	112.172	74.0073	47.1309	85.6151	0.0933908	>167	30.0136
QH0692 clone 42	51.7692	100.297	>10000	1759.3	27.5811	76.0359	251.895	121.822	0.212068	>167	0.0417099
REJO4541 clone 67	1074.81	7984.23	>10000	9073.2	3868.8	>10000	3436.8	6128.81	43.8225	>167	>167
RHPA4259 clone 7	71.701	69.7692	3147.56	2774.42	47.0383	74.8864	176.057	85.8178	0.0694621	>167	>167
TRO clone 11	412.138	857.836	5139.22	3632.68	407.342	1550.78	329.189	588.122	0.0236207	0.0702896	>167
WITO4160 clone 33	55.9893	344.371	>10000	961.144	81.7679	316.55	67.0452	391.154	25.6023	>167	>167
X2088	>10000	>10000	>10000	>10000	>10000	>10000	>10000	>10000	>167	0.019483	>167
ZEnv07_0504_15	77.7214	712.869	4631.97	1328.62	117.503	573.845	102.921	665.182	12.6294	>167	>167
ZEnv16_1202_7	>10000	>10000	3040.06	>10000	6885.47	>10000	>10000	>10000	9.9849	>167	>167
ZEnv32_0111_5	>10000	>10000	6040.15	>10000	7955.91	>10000	>10000	>10000	>167	>167	>167
ZEnv91_0505_12	26.2114	46.8001	3393.17	683.197	12.781	49.0136	167.092	80.3707	>167	>167	1.2306
ZEnv92_1008_8	650.933	4889.49	2169.73	1908.58	>10000	6637.21	78.5333	6883.77	0.0418347	>167	>167
ZM106F.PB9	7476.46	>10000	8332.7	>10000	3568.84	>10000	>10000	>10000	0.023836	0.256414	>167
ZM214M.PL15	>10000	>10000	>10000	>10000	2973.13	>10000	>10000	>10000	6.22902	>167	2.73062
ZM233M.PB6	20.76	1485.48	1805.49	1119.66	>10000	1485.48	122.015	1390.6	>167	2.70801	>167
ZM249M.PL1	248.274	2712.6	>10000	4589.58	127.994	2355.96	637.087	2479.75	1.93827	>167	>167
D) Neutralization dendrograms of V3-specific bnD.8 and bnD.9 and V3-crown bnD.4 shown in (C) and Tables S2.
Neutralization data see above
Distance matrix for generation of tree:
virus strain	BG505N332_A	KER_2018_11_A	MG505_W0M_ENV_A	Q23_17_A	Q769_h5_A	Q842_d12_A	0815303_ACD	AS142_wk208_cl_5_AE	AS150_wk208_cl_8_AE	C1080_c3_AE	CNE5_AE	CNE59_AE	CRF_02_AG_250_AG	AK130_wk0_cl_15_B	AK170_wk0_cl_12_B	Bal_26_B	JRCSF_B	JRFL_B	NAB13pre_9_B	NAB9pre_106_B	NAB5pre_1_B	PVO4_B	REJO_B	RHPA_B	TRO_B	WITO_B	CNE40_C	259252_C	CAP45_2_00_G3_C	DU156_12_C	DU422_1_C	HIV_001428_2_C	ZM106F_PB9_C	ZM214_C	ZM233M_C	ZM249_C	ZM53_C	CRF02_cl_252_G	X2088_9_G	AK110_wk0_cl_7_B	QHO	CAP88_6m_c10
BG505N332_A		0.102	0.011	0.096	0.11	0.077	0.147	0.192	0.201	0.175	0.195	0.193	0.154	0.211	0.222	0.19	0.2	0.191	0.198	0.219	0.211	0.206	0.199	0.204	0.198	0.205	0.226	0.217	0.209	0.209	0.208	0.215	0.214	0.208	0.21	0.209	0.21	0.203	0.198	0.203	0.203	0.219
KER_2018_11_A	0.102		0.102	0.108	0.125	0.098	0.164	0.203	0.209	0.19	0.203	0.192	0.153	0.205	0.227	0.198	0.2	0.194	0.2	0.22	0.211	0.207	0.213	0.216	0.192	0.209	0.229	0.226	0.221	0.21	0.218	0.222	0.227	0.212	0.221	0.215	0.211	0.206	0.195	0.205	0.209	0.225
MG505_W0M_ENV_A	0.011	0.102		0.093	0.111	0.075	0.148	0.192	0.202	0.177	0.198	0.195	0.153	0.211	0.221	0.19	0.199	0.19	0.2	0.218	0.212	0.205	0.199	0.204	0.199	0.206	0.227	0.22	0.209	0.207	0.21	0.218	0.216	0.208	0.212	0.21	0.211	0.203	0.201	0.204	0.201	0.221
Q23_17_A	0.096	0.108	0.093		0.119	0.085	0.15	0.191	0.199	0.178	0.196	0.188	0.155	0.205	0.229	0.195	0.196	0.189	0.193	0.218	0.215	0.204	0.208	0.209	0.202	0.208	0.212	0.211	0.205	0.205	0.204	0.211	0.212	0.188	0.205	0.203	0.201	0.207	0.196	0.206	0.209	0.205
Q769_h5_A	0.11	0.125	0.111	0.119		0.098	0.155	0.204	0.212	0.189	0.199	0.197	0.169	0.215	0.229	0.201	0.201	0.2	0.202	0.23	0.209	0.212	0.212	0.216	0.204	0.21	0.225	0.222	0.208	0.209	0.212	0.218	0.211	0.21	0.217	0.208	0.197	0.206	0.196	0.221	0.211	0.214
Q842_d12_A	0.077	0.098	0.075	0.085	0.098		0.14	0.182	0.191	0.166	0.183	0.179	0.14	0.205	0.212	0.187	0.185	0.182	0.186	0.213	0.198	0.204	0.202	0.193	0.189	0.202	0.214	0.211	0.198	0.197	0.195	0.204	0.208	0.191	0.198	0.198	0.194	0.19	0.183	0.199	0.199	0.205
0815303_ACD	0.147	0.164	0.148	0.15	0.155	0.14		0.215	0.229	0.213	0.214	0.219	0.179	0.211	0.219	0.19	0.19	0.188	0.212	0.214	0.2	0.21	0.207	0.2	0.204	0.207	0.235	0.214	0.222	0.219	0.222	0.219	0.216	0.208	0.213	0.217	0.203	0.218	0.211	0.207	0.21	0.227
AS142_wk208_cl_5_AE	0.192	0.203	0.192	0.191	0.204	0.182	0.215		0.091	0.079	0.097	0.091	0.206	0.213	0.234	0.21	0.212	0.207	0.21	0.233	0.223	0.22	0.233	0.223	0.215	0.216	0.235	0.223	0.215	0.211	0.211	0.23	0.228	0.226	0.226	0.221	0.212	0.203	0.206	0.221	0.222	0.226
AS150_wk208_cl_8_AE	0.201	0.209	0.202	0.199	0.212	0.191	0.229	0.091		0.075	0.101	0.098	0.218	0.224	0.24	0.223	0.217	0.216	0.22	0.248	0.231	0.233	0.243	0.225	0.228	0.223	0.246	0.232	0.232	0.226	0.221	0.237	0.246	0.238	0.236	0.224	0.221	0.209	0.212	0.22	0.241	0.241
C1080_c3_AE	0.175	0.19	0.177	0.178	0.189	0.166	0.213	0.079	0.075		0.083	0.08	0.197	0.202	0.209	0.195	0.199	0.187	0.199	0.22	0.209	0.202	0.221	0.205	0.205	0.198	0.228	0.217	0.216	0.213	0.204	0.218	0.219	0.219	0.219	0.211	0.203	0.196	0.198	0.199	0.211	0.22
CNE5_AE	0.195	0.203	0.198	0.196	0.199	0.183	0.214	0.097	0.101	0.083		0.102	0.211	0.219	0.234	0.22	0.219	0.214	0.201	0.234	0.224	0.221	0.239	0.215	0.224	0.219	0.246	0.232	0.23	0.219	0.217	0.237	0.234	0.238	0.233	0.225	0.218	0.199	0.199	0.226	0.233	0.239
CNE59_AE	0.193	0.192	0.195	0.188	0.197	0.179	0.219	0.091	0.098	0.08	0.102		0.212	0.212	0.216	0.212	0.2	0.197	0.214	0.228	0.215	0.215	0.229	0.214	0.207	0.214	0.238	0.217	0.218	0.211	0.211	0.226	0.223	0.228	0.221	0.206	0.21	0.207	0.206	0.215	0.222	0.231
CRF_02_AG_250_AG	0.154	0.153	0.153	0.155	0.169	0.14	0.179	0.206	0.218	0.197	0.211	0.212		0.22	0.252	0.212	0.221	0.212	0.195	0.244	0.224	0.223	0.233	0.227	0.229	0.227	0.224	0.226	0.22	0.22	0.221	0.223	0.226	0.214	0.215	0.213	0.22	0.199	0.19	0.225	0.229	0.233
AK130_wk0_cl_15_B	0.211	0.205	0.211	0.205	0.215	0.205	0.211	0.213	0.224	0.202	0.219	0.212	0.22		0.135	0.09	0.09	0.079	0.233	0.134	0.136	0.117	0.124	0.116	0.121	0.12	0.21	0.225	0.225	0.223	0.216	0.228	0.229	0.228	0.219	0.22	0.211	0.233	0.233	0.109	0.127	0.227
AK170_wk0_cl_12_B	0.222	0.227	0.221	0.229	0.229	0.212	0.219	0.234	0.24	0.209	0.234	0.216	0.252	0.135		0.119	0.114	0.106	0.245	0.151	0.143	0.131	0.141	0.134	0.125	0.138	0.224	0.226	0.239	0.243	0.235	0.23	0.241	0.243	0.231	0.232	0.221	0.246	0.234	0.124	0.14	0.247
Bal_26_B	0.19	0.198	0.19	0.195	0.201	0.187	0.19	0.21	0.223	0.195	0.22	0.212	0.212	0.09	0.119		0.073	0.056	0.22	0.118	0.112	0.1	0.108	0.102	0.103	0.113	0.204	0.201	0.211	0.214	0.203	0.205	0.204	0.216	0.208	0.202	0.189	0.22	0.207	0.098	0.111	0.215
JRCSF_B	0.2	0.2	0.199	0.196	0.201	0.185	0.19	0.212	0.217	0.199	0.219	0.2	0.221	0.09	0.114	0.073		0.04	0.225	0.121	0.121	0.109	0.11	0.109	0.109	0.109	0.211	0.205	0.214	0.216	0.202	0.203	0.208	0.215	0.211	0.207	0.19	0.228	0.219	0.099	0.111	0.217
JRFL_B	0.191	0.194	0.19	0.189	0.2	0.182	0.188	0.207	0.216	0.187	0.214	0.197	0.212	0.079	0.106	0.056	0.04		0.213	0.105	0.112	0.1	0.107	0.092	0.097	0.102	0.209	0.201	0.213	0.213	0.204	0.204	0.211	0.214	0.21	0.207	0.193	0.218	0.21	0.091	0.099	0.214
NAB13pre_9_B	0.198	0.2	0.2	0.193	0.202	0.186	0.212	0.21	0.22	0.199	0.201	0.214	0.195	0.233	0.245	0.22	0.225	0.213		0.249	0.222	0.233	0.236	0.227	0.219	0.224	0.241	0.231	0.228	0.234	0.23	0.225	0.237	0.223	0.226	0.223	0.223	0.155	0.126	0.233	0.228	0.23
NAB9pre_106_B	0.219	0.22	0.218	0.218	0.23	0.213	0.214	0.233	0.248	0.22	0.234	0.228	0.244	0.134	0.151	0.118	0.121	0.105	0.249		0.143	0.141	0.147	0.133	0.129	0.135	0.242	0.239	0.242	0.245	0.242	0.239	0.24	0.235	0.241	0.233	0.216	0.247	0.247	0.114	0.151	0.239
NAB5pre_1_B	0.211	0.211	0.212	0.215	0.209	0.198	0.2	0.223	0.231	0.209	0.224	0.215	0.224	0.136	0.143	0.112	0.121	0.112	0.222	0.143		0.124	0.139	0.137	0.121	0.125	0.225	0.223	0.229	0.228	0.224	0.226	0.237	0.227	0.223	0.219	0.208	0.227	0.212	0.131	0.127	0.234
PVO4_B	0.206	0.207	0.205	0.204	0.212	0.204	0.21	0.22	0.233	0.202	0.221	0.215	0.223	0.117	0.131	0.1	0.109	0.1	0.233	0.141	0.124		0.12	0.125	0.119	0.126	0.214	0.216	0.224	0.22	0.216	0.22	0.228	0.225	0.211	0.223	0.201	0.236	0.225	0.124	0.132	0.225
REJO_B	0.199	0.213	0.199	0.208	0.212	0.202	0.207	0.233	0.243	0.221	0.239	0.229	0.233	0.124	0.141	0.108	0.11	0.107	0.236	0.147	0.139	0.12		0.131	0.127	0.127	0.226	0.235	0.24	0.239	0.236	0.233	0.234	0.244	0.229	0.232	0.22	0.247	0.233	0.127	0.137	0.247
RHPA_B	0.204	0.216	0.204	0.209	0.216	0.193	0.2	0.223	0.225	0.205	0.215	0.214	0.227	0.116	0.134	0.102	0.109	0.092	0.227	0.133	0.137	0.125	0.131		0.119	0.129	0.219	0.209	0.222	0.218	0.212	0.22	0.216	0.223	0.221	0.219	0.203	0.236	0.226	0.116	0.127	0.224
TRO_B	0.198	0.192	0.199	0.202	0.204	0.189	0.204	0.215	0.228	0.205	0.224	0.207	0.229	0.121	0.125	0.103	0.109	0.097	0.219	0.129	0.121	0.119	0.127	0.119		0.123	0.223	0.22	0.223	0.221	0.211	0.227	0.226	0.221	0.215	0.214	0.208	0.231	0.216	0.117	0.12	0.215
WITO_B	0.205	0.209	0.206	0.208	0.21	0.202	0.207	0.216	0.223	0.198	0.219	0.214	0.227	0.12	0.138	0.113	0.109	0.102	0.224	0.135	0.125	0.126	0.127	0.129	0.123		0.221	0.218	0.227	0.227	0.218	0.217	0.23	0.222	0.229	0.21	0.203	0.237	0.223	0.126	0.132	0.227
CNE40_C	0.226	0.229	0.227	0.212	0.225	0.214	0.235	0.235	0.246	0.228	0.246	0.238	0.224	0.21	0.224	0.204	0.211	0.209	0.241	0.242	0.225	0.214	0.226	0.219	0.223	0.221		0.12	0.156	0.154	0.146	0.129	0.136	0.157	0.146	0.17	0.136	0.251	0.235	0.226	0.21	0.155
259252_C	0.217	0.226	0.22	0.211	0.222	0.211	0.214	0.223	0.232	0.217	0.232	0.217	0.226	0.225	0.226	0.201	0.205	0.201	0.231	0.239	0.223	0.216	0.235	0.209	0.22	0.218	0.12		0.125	0.126	0.119	0.081	0.108	0.14	0.123	0.132	0.104	0.24	0.232	0.218	0.215	0.12
CAP45_2_00_G3_C	0.209	0.221	0.209	0.205	0.208	0.198	0.222	0.215	0.232	0.216	0.23	0.218	0.22	0.225	0.239	0.211	0.214	0.213	0.228	0.242	0.229	0.224	0.24	0.222	0.223	0.227	0.156	0.125		0.081	0.087	0.128	0.119	0.141	0.123	0.142	0.113	0.233	0.219	0.23	0.218	0.097
DU156_12_C	0.209	0.21	0.207	0.205	0.209	0.197	0.219	0.211	0.226	0.213	0.219	0.211	0.22	0.223	0.243	0.214	0.216	0.213	0.234	0.245	0.228	0.22	0.239	0.218	0.221	0.227	0.154	0.126	0.081		0.082	0.128	0.121	0.144	0.124	0.142	0.117	0.235	0.229	0.235	0.223	0.108
DU422_1_C	0.208	0.218	0.21	0.204	0.212	0.195	0.222	0.211	0.221	0.204	0.217	0.211	0.221	0.216	0.235	0.203	0.202	0.204	0.23	0.242	0.224	0.216	0.236	0.212	0.211	0.218	0.146	0.119	0.087	0.082		0.127	0.118	0.139	0.125	0.131	0.112	0.228	0.219	0.224	0.217	0.106
HIV_001428_2_C	0.215	0.222	0.218	0.211	0.218	0.204	0.219	0.23	0.237	0.218	0.237	0.226	0.223	0.228	0.23	0.205	0.203	0.204	0.225	0.239	0.226	0.22	0.233	0.22	0.227	0.217	0.129	0.081	0.128	0.128	0.127		0.107	0.138	0.124	0.137	0.105	0.239	0.228	0.224	0.221	0.13
ZM106F_PB9_C	0.214	0.227	0.216	0.212	0.211	0.208	0.216	0.228	0.246	0.219	0.234	0.223	0.226	0.229	0.241	0.204	0.208	0.211	0.237	0.24	0.237	0.228	0.234	0.216	0.226	0.23	0.136	0.108	0.119	0.121	0.118	0.107		0.133	0.118	0.137	0.111	0.241	0.236	0.229	0.221	0.122
ZM214_C	0.208	0.212	0.208	0.188	0.21	0.191	0.208	0.226	0.238	0.219	0.238	0.228	0.214	0.228	0.243	0.216	0.215	0.214	0.223	0.235	0.227	0.225	0.244	0.223	0.221	0.222	0.157	0.14	0.141	0.144	0.139	0.138	0.133		0.127	0.158	0.129	0.225	0.216	0.223	0.226	0.134
ZM233M_C	0.21	0.221	0.212	0.205	0.217	0.198	0.213	0.226	0.236	0.219	0.233	0.221	0.215	0.219	0.231	0.208	0.211	0.21	0.226	0.241	0.223	0.211	0.229	0.221	0.215	0.229	0.146	0.123	0.123	0.124	0.125	0.124	0.118	0.127		0.14	0.132	0.227	0.233	0.228	0.224	0.123
ZM249_C	0.209	0.215	0.21	0.203	0.208	0.198	0.217	0.221	0.224	0.211	0.225	0.206	0.213	0.22	0.232	0.202	0.207	0.207	0.223	0.233	0.219	0.223	0.232	0.219	0.214	0.21	0.17	0.132	0.142	0.142	0.131	0.137	0.137	0.158	0.14		0.127	0.235	0.233	0.22	0.224	0.147
ZM53_C	0.21	0.211	0.211	0.201	0.197	0.194	0.203	0.212	0.221	0.203	0.218	0.21	0.22	0.211	0.221	0.189	0.19	0.193	0.223	0.216	0.208	0.201	0.22	0.203	0.208	0.203	0.136	0.104	0.113	0.117	0.112	0.105	0.111	0.129	0.132	0.127		0.23	0.218	0.206	0.197	0.122
CRF02_cl_252_G	0.203	0.206	0.203	0.207	0.206	0.19	0.218	0.203	0.209	0.196	0.199	0.207	0.199	0.233	0.246	0.22	0.228	0.218	0.155	0.247	0.227	0.236	0.247	0.236	0.231	0.237	0.251	0.24	0.233	0.235	0.228	0.239	0.241	0.225	0.227	0.235	0.23		0.152	0.237	0.237	0.235
X2088_9_G	0.198	0.195	0.201	0.196	0.196	0.183	0.211	0.206	0.212	0.198	0.199	0.206	0.19	0.233	0.234	0.207	0.219	0.21	0.126	0.247	0.212	0.225	0.233	0.226	0.216	0.223	0.235	0.232	0.219	0.229	0.219	0.228	0.236	0.216	0.233	0.233	0.218	0.152		0.228	0.221	0.225
AK110_wk0_cl_7_B	0.203	0.205	0.204	0.206	0.221	0.199	0.207	0.221	0.22	0.199	0.226	0.215	0.225	0.109	0.124	0.098	0.099	0.091	0.233	0.114	0.131	0.124	0.127	0.116	0.117	0.126	0.226	0.218	0.23	0.235	0.224	0.224	0.229	0.223	0.228	0.22	0.206	0.237	0.228		0.133	0.228
QHO	0.203	0.209	0.201	0.209	0.211	0.199	0.21	0.222	0.241	0.211	0.233	0.222	0.229	0.127	0.14	0.111	0.111	0.099	0.228	0.151	0.127	0.132	0.137	0.127	0.12	0.132	0.21	0.215	0.218	0.223	0.217	0.221	0.221	0.226	0.224	0.224	0.197	0.237	0.221	0.133		0.231
CAP88_6m_c10	0.219	0.225	0.221	0.205	0.214	0.205	0.227	0.226	0.241	0.22	0.239	0.231	0.233	0.227	0.247	0.215	0.217	0.214	0.23	0.239	0.234	0.225	0.247	0.224	0.215	0.227	0.155	0.12	0.097	0.108	0.106	0.13	0.122	0.134	0.123	0.147	0.122	0.235	0.225	0.228	0.231
E) Neutralization fingerprinting of bnDs
Distance matrix based on spearman correlation of neutralization (1-spearman)/2
	bnD_8	bnD_9	bnD_10	bnD_11	bnD_12	bnD_13	bnD_14	bnD_15	bnD_4	bnD_1	bnD_2	bnD_3	VRC41_01	SF12	N6	N49_P7	VRC01	PGV04	b12	HJ16	3BNC117	8Anc195	PG9	PG16	PGDM1400	PGT145	CAP256_09	10_1074	2G12	PGT121	PGT128	PGT135	PGT151	2F5	Ab4E10	Ab10E8	b6	447_52D
bnD_8	0	0.057175	0.346116	0.114221	0.135681	0.064724	0.109074	0.095302	0.292962	0.335433	0.349831	0.267361	0.566707	0.56574	0.48218	0.504715	0.426818	0.472126	0.384901	0.551394	0.496733	0.635524	0.427986	0.382062	0.471307	0.465528	0.447146	0.5275	0.357799	0.484156	0.490937	0.514362	0.298063	0.508811	0.53345	0.591275	0.674561	0.44692
bnD_9	0.057175	0	0.353931	0.107646	0.103385	0.012775	0.136332	0.089145	0.353821	0.342961	0.4255	0.321734	0.553383	0.516051	0.48068	0.437111	0.353165	0.399629	0.360229	0.494734	0.41811	0.551327	0.48755	0.39339	0.463741	0.445396	0.475504	0.516585	0.328712	0.450747	0.46381	0.502452	0.391462	0.459638	0.537755	0.557311	0.646755	0.435317
bnD_10	0.346116	0.353931	0	0.252412	0.424547	0.33954	0.259381	0.468716	0.416841	0.196646	0.301429	0.327996	0.585389	0.42403	0.515727	0.481597	0.443927	0.42018	0.587744	0.442626	0.372076	0.440057	0.51942	0.456187	0.452271	0.431301	0.518015	0.609847	0.550856	0.584597	0.458052	0.52839	0.467932	0.462504	0.439687	0.376732	0.684823	0.553708
bnD_11	0.114221	0.107646	0.252412	0	0.26844	0.102403	0.153451	0.184547	0.325018	0.310695	0.420752	0.305359	0.56089	0.535453	0.468794	0.438593	0.346742	0.432498	0.427876	0.609771	0.425044	0.562392	0.46344	0.39292	0.457922	0.393941	0.542129	0.612733	0.368459	0.573153	0.525252	0.471835	0.392728	0.426885	0.416143	0.467468	0.716271	0.49826
bnD_12	0.135681	0.103385	0.424547	0.26844	0	0.119203	0.195709	0.159064	0.387299	0.364619	0.3512	0.328216	0.512446	0.532008	0.577194	0.506555	0.426034	0.436804	0.332168	0.400321	0.436546	0.579797	0.465368	0.38532	0.435594	0.48633	0.378041	0.481101	0.370052	0.43928	0.41952	0.585836	0.363157	0.511043	0.569173	0.592383	0.563233	0.418617
bnD_13	0.064724	0.012775	0.33954	0.102403	0.119203	0	0.131865	0.117062	0.341067	0.310992	0.401917	0.307785	0.58471	0.496765	0.496339	0.470647	0.345373	0.401559	0.369797	0.492628	0.425703	0.539205	0.470756	0.377901	0.429338	0.446382	0.486093	0.548901	0.370148	0.491228	0.51205	0.529676	0.387409	0.432031	0.52931	0.554933	0.646755	0.396507
bnD_14	0.109074	0.136332	0.259381	0.153451	0.195709	0.131865	0	0.230376	0.356857	0.23233	0.320934	0.270547	0.544614	0.519606	0.553435	0.514841	0.416732	0.482764	0.39628	0.593958	0.462234	0.650406	0.390479	0.328238	0.384105	0.426861	0.426895	0.502199	0.386648	0.495036	0.46282	0.552252	0.334791	0.457698	0.472569	0.519174	0.68054	0.481116
bnD_15	0.095302	0.089145	0.468716	0.184547	0.159064	0.117062	0.230376	0	0.333588	0.398885	0.436845	0.346086	0.579207	0.590373	0.513264	0.473156	0.434682	0.483263	0.427063	0.550753	0.500268	0.527367	0.399233	0.369866	0.432077	0.410978	0.418605	0.540146	0.318364	0.48193	0.453905	0.500153	0.37055	0.487416	0.526967	0.558563	0.577014	0.45818
bnD_4	0.292962	0.353821	0.416841	0.325018	0.387299	0.341067	0.356857	0.333588	0	0.309242	0.28532	0.20771	0.521807	0.662973	0.342825	0.486178	0.380018	0.46556	0.453226	0.470699	0.484954	0.496232	0.446219	0.510345	0.446127	0.414811	0.406963	0.657888	0.506023	0.582532	0.514949	0.555022	0.352481	0.494897	0.377148	0.417069	0.640968	0.581383
bnD_1	0.335433	0.342961	0.196646	0.310695	0.364619	0.310992	0.23233	0.398885	0.309242	0	0.179715	0.132093	0.570273	0.377819	0.528292	0.524387	0.451502	0.408604	0.477457	0.456738	0.381698	0.456343	0.399014	0.381249	0.374446	0.42317	0.507787	0.596578	0.493499	0.59966	0.49912	0.58732	0.380339	0.376619	0.47995	0.403374	0.61136	0.428436
bnD_2	0.349831	0.4255	0.301429	0.420752	0.3512	0.401917	0.320934	0.436845	0.28532	0.179715	0	0.186058	0.567593	0.519625	0.545409	0.626155	0.496796	0.474305	0.575861	0.432634	0.509944	0.582428	0.455009	0.456822	0.411633	0.452629	0.400866	0.537263	0.56979	0.571916	0.543546	0.601591	0.468588	0.541529	0.44998	0.505756	0.558093	0.499538
bnD_3	0.267361	0.321734	0.327996	0.305359	0.328216	0.307785	0.270547	0.346086	0.20771	0.132093	0.186058	0	0.500062	0.488754	0.414668	0.456862	0.382093	0.364797	0.349003	0.41245	0.370162	0.534756	0.461271	0.468562	0.450334	0.411981	0.471105	0.563882	0.467207	0.553238	0.503484	0.581264	0.279273	0.511522	0.501061	0.481665	0.597137	0.462716
VRC41_01	0.566707	0.553383	0.585389	0.56089	0.512446	0.58471	0.544614	0.579207	0.521807	0.570273	0.567593	0.500062	0	0.507122	0.434487	0.496284	0.378722	0.395032	0.381922	0.518854	0.418222	0.562739	0.496084	0.519332	0.497233	0.499669	0.438922	0.202224	0.381747	0.21757	0.156774	0.299165	0.390152	0.635591	0.591071	0.549377	0.552037	0.572911
SF12	0.56574	0.516051	0.42403	0.535453	0.532008	0.496765	0.519606	0.590373	0.662973	0.377819	0.519625	0.488754	0.507122	0	0.535375	0.439469	0.384763	0.28368	0.518847	0.38875	0.311764	0.393563	0.404947	0.409003	0.399184	0.369756	0.634794	0.472568	0.454722	0.530838	0.413572	0.481534	0.497725	0.26299	0.604041	0.507154	0.588985	0.414222
N6	0.48218	0.48068	0.515727	0.468794	0.577194	0.496339	0.553435	0.513264	0.342825	0.528292	0.545409	0.414668	0.434487	0.535375	0	0.164329	0.21489	0.277613	0.432736	0.552554	0.299192	0.62065	0.494459	0.552718	0.529275	0.504716	0.44241	0.482579	0.476882	0.356232	0.48107	0.412166	0.424268	0.631877	0.486106	0.497735	0.599927	0.554531
N49_P7	0.504715	0.437111	0.481597	0.438593	0.506555	0.470647	0.514841	0.473156	0.486178	0.524387	0.626155	0.456862	0.496284	0.439469	0.164329	0	0.183685	0.232197	0.476183	0.506879	0.195222	0.521202	0.484505	0.473697	0.522087	0.368299	0.511567	0.474398	0.376126	0.421225	0.449102	0.356159	0.44963	0.495314	0.440721	0.470785	0.67237	0.592783
VRC01	0.426818	0.353165	0.443927	0.346742	0.426034	0.345373	0.416732	0.434682	0.380018	0.451502	0.496796	0.382093	0.378722	0.384763	0.21489	0.183685	0	0.118663	0.434722	0.537017	0.15181	0.526809	0.442088	0.435157	0.408555	0.359888	0.455492	0.471166	0.385257	0.420133	0.376216	0.430332	0.405976	0.453248	0.499433	0.53042	0.67266	0.524343
PGV04	0.472126	0.399629	0.42018	0.432498	0.436804	0.401559	0.482764	0.483263	0.46556	0.408604	0.474305	0.364797	0.395032	0.28368	0.277613	0.232197	0.118663	0	0.405941	0.406149	0.155315	0.474989	0.487063	0.490133	0.466369	0.404762	0.497301	0.434345	0.477973	0.399465	0.346488	0.489698	0.415828	0.47986	0.596929	0.508947	0.644679	0.453035
b12	0.384901	0.360229	0.587744	0.427876	0.332168	0.369797	0.39628	0.427063	0.453226	0.477457	0.575861	0.349003	0.381922	0.518847	0.432736	0.476183	0.434722	0.405941	0	0.398363	0.453831	0.589252	0.600009	0.609058	0.616739	0.536375	0.582143	0.485816	0.438429	0.440601	0.460757	0.593098	0.383293	0.556367	0.615049	0.510026	0.417879	0.287569
HJ16	0.551394	0.494734	0.442626	0.609771	0.400321	0.492628	0.593958	0.550753	0.470699	0.456738	0.432634	0.41245	0.518854	0.38875	0.552554	0.506879	0.537017	0.406149	0.398363	0	0.489264	0.382993	0.694691	0.700721	0.543006	0.493417	0.505002	0.57478	0.559959	0.578762	0.51174	0.599313	0.566244	0.490679	0.498124	0.423757	0.45687	0.380931
3BNC117	0.496733	0.41811	0.372076	0.425044	0.436546	0.425703	0.462234	0.500268	0.484954	0.381698	0.509944	0.370162	0.418222	0.311764	0.299192	0.195222	0.15181	0.155315	0.453831	0.489264	0	0.395186	0.418835	0.413847	0.436101	0.387345	0.568973	0.517126	0.353309	0.492253	0.404309	0.50586	0.434681	0.431705	0.511683	0.462858	0.642295	0.497869
8Anc195	0.635524	0.551327	0.440057	0.562392	0.579797	0.539205	0.650406	0.527367	0.496232	0.456343	0.582428	0.534756	0.562739	0.393563	0.62065	0.521202	0.526809	0.474989	0.589252	0.382993	0.395186	0	0.489987	0.47683	0.343687	0.301752	0.602986	0.652088	0.477771	0.678738	0.520991	0.567849	0.646379	0.315298	0.420474	0.32781	0.500148	0.537612
PG9	0.427986	0.48755	0.51942	0.46344	0.465368	0.470756	0.390479	0.399233	0.446219	0.399014	0.455009	0.461271	0.496084	0.404947	0.494459	0.484505	0.442088	0.487063	0.600009	0.694691	0.418835	0.489987	0	0.087007	0.110315	0.257472	0.310054	0.559191	0.51122	0.607793	0.451727	0.456631	0.363254	0.436526	0.463493	0.556051	0.538595	0.515871
PG16	0.382062	0.39339	0.456187	0.39292	0.38532	0.377901	0.328238	0.369866	0.510345	0.381249	0.456822	0.468562	0.519332	0.409003	0.552718	0.473697	0.435157	0.490133	0.609058	0.700721	0.413847	0.47683	0.087007	0	0.169681	0.295845	0.31652	0.539406	0.520604	0.559319	0.45438	0.530964	0.352805	0.406034	0.466655	0.558997	0.545512	0.564749
PGDM1400	0.471307	0.463741	0.452271	0.457922	0.435594	0.429338	0.384105	0.432077	0.446127	0.374446	0.411633	0.450334	0.497233	0.399184	0.529275	0.522087	0.408555	0.466369	0.616739	0.543006	0.436101	0.343687	0.110315	0.169681	0	0.165675	0.294453	0.532314	0.511517	0.569741	0.442221	0.525703	0.446659	0.420588	0.385618	0.456746	0.577169	0.540824
PGT145	0.465528	0.445396	0.431301	0.393941	0.48633	0.446382	0.426861	0.410978	0.414811	0.42317	0.452629	0.411981	0.499669	0.369756	0.504716	0.368299	0.359888	0.404762	0.536375	0.493417	0.387345	0.301752	0.257472	0.295845	0.165675	0	0.496849	0.604921	0.465097	0.648692	0.466537	0.458607	0.447921	0.407359	0.422643	0.468528	0.648609	0.600245
CAP256_09	0.447146	0.475504	0.518015	0.542129	0.378041	0.486093	0.426895	0.418605	0.406963	0.507787	0.400866	0.471105	0.438922	0.634794	0.44241	0.511567	0.455492	0.497301	0.582143	0.505002	0.568973	0.602986	0.310054	0.31652	0.294453	0.496849	0	0.427917	0.624119	0.409812	0.375802	0.524401	0.430793	0.685588	0.460563	0.588736	0.514615	0.635352
10_1074	0.5275	0.516585	0.609847	0.612733	0.481101	0.548901	0.502199	0.540146	0.657888	0.596578	0.537263	0.563882	0.202224	0.472568	0.482579	0.474398	0.471166	0.434345	0.485816	0.57478	0.517126	0.652088	0.559191	0.539406	0.532314	0.604921	0.427917	0	0.366189	0.059051	0.202814	0.251582	0.447002	0.6486	0.603287	0.559068	0.600764	0.614905
2G12	0.357799	0.328712	0.550856	0.368459	0.370052	0.370148	0.386648	0.318364	0.506023	0.493499	0.56979	0.467207	0.381747	0.454722	0.476882	0.376126	0.385257	0.477973	0.438429	0.559959	0.353309	0.477771	0.51122	0.520604	0.511517	0.465097	0.624119	0.366189	0	0.408209	0.34429	0.322867	0.457363	0.369701	0.419829	0.422213	0.596474	0.477663
PGT121	0.484156	0.450747	0.584597	0.573153	0.43928	0.491228	0.495036	0.48193	0.582532	0.59966	0.571916	0.553238	0.21757	0.530838	0.356232	0.421225	0.420133	0.399465	0.440601	0.578762	0.492253	0.678738	0.607793	0.559319	0.569741	0.648692	0.409812	0.059051	0.408209	0	0.189056	0.331805	0.418845	0.684271	0.651921	0.58818	0.563727	0.604693
PGT128	0.490937	0.46381	0.458052	0.525252	0.41952	0.51205	0.46282	0.453905	0.514949	0.49912	0.543546	0.503484	0.156774	0.413572	0.48107	0.449102	0.376216	0.346488	0.460757	0.51174	0.404309	0.520991	0.451727	0.45438	0.442221	0.466537	0.375802	0.202814	0.34429	0.189056	0	0.317089	0.37334	0.520128	0.561806	0.468709	0.557755	0.590361
PGT135	0.514362	0.502452	0.52839	0.471835	0.585836	0.529676	0.552252	0.500153	0.555022	0.58732	0.601591	0.581264	0.299165	0.481534	0.412166	0.356159	0.430332	0.489698	0.593098	0.599313	0.50586	0.567849	0.456631	0.530964	0.525703	0.458607	0.524401	0.251582	0.322867	0.331805	0.317089	0	0.519014	0.540751	0.526659	0.524236	0.611253	0.637105
PGT151	0.298063	0.391462	0.467932	0.392728	0.363157	0.387409	0.334791	0.37055	0.352481	0.380339	0.468588	0.279273	0.390152	0.497725	0.424268	0.44963	0.405976	0.415828	0.383293	0.566244	0.434681	0.646379	0.363254	0.352805	0.446659	0.447921	0.430793	0.447002	0.457363	0.418845	0.37334	0.519014	0	0.543808	0.584911	0.552208	0.613242	0.503657
2F5	0.508811	0.459638	0.462504	0.426885	0.511043	0.432031	0.457698	0.487416	0.494897	0.376619	0.541529	0.511522	0.635591	0.26299	0.631877	0.495314	0.453248	0.47986	0.556367	0.490679	0.431705	0.315298	0.436526	0.406034	0.420588	0.407359	0.685588	0.6486	0.369701	0.684271	0.520128	0.540751	0.543808	0	0.361127	0.304641	0.515586	0.497435
Ab4E10	0.53345	0.537755	0.439687	0.416143	0.569173	0.52931	0.472569	0.526967	0.377148	0.47995	0.44998	0.501061	0.591071	0.604041	0.486106	0.440721	0.499433	0.596929	0.615049	0.498124	0.511683	0.420474	0.463493	0.466655	0.385618	0.422643	0.460563	0.603287	0.419829	0.651921	0.561806	0.526659	0.584911	0.361127	0	0.118532	0.558551	0.623566
Ab10E8	0.591275	0.557311	0.376732	0.467468	0.592383	0.554933	0.519174	0.558563	0.417069	0.403374	0.505756	0.481665	0.549377	0.507154	0.497735	0.470785	0.53042	0.508947	0.510026	0.423757	0.462858	0.32781	0.556051	0.558997	0.456746	0.468528	0.588736	0.559068	0.422213	0.58818	0.468709	0.524236	0.552208	0.304641	0.118532	0	0.513181	0.621726
b6	0.674561	0.646755	0.684823	0.716271	0.563233	0.646755	0.68054	0.577014	0.640968	0.61136	0.558093	0.597137	0.552037	0.588985	0.599927	0.67237	0.67266	0.644679	0.417879	0.45687	0.642295	0.500148	0.538595	0.545512	0.577169	0.648609	0.514615	0.600764	0.596474	0.563727	0.557755	0.611253	0.613242	0.515586	0.558551	0.513181	0	0.294972
447_52D	0.44692	0.435317	0.553708	0.49826	0.418617	0.396507	0.481116	0.45818	0.581383	0.428436	0.499538	0.462716	0.572911	0.414222	0.554531	0.592783	0.524343	0.453035	0.287569	0.380931	0.497869	0.537612	0.515871	0.564749	0.540824	0.600245	0.635352	0.614905	0.477663	0.604693	0.590361	0.637105	0.503657	0.497435	0.623566	0.621726	0.294972	0
[truncated: 337 more columns]
