# Supplementary material for: Trapping the HIV-1 V3 loop in a helical conformation enables broad neutralization
Source: Nat Struct Mol Biol. 2023 Aug 21;30(9):1323–36. doi: 10.1038/s41594-023-01062-z (PMC10497408; doi:10.1038/s41594-023-01062-z)
Supplement: Source Data Fig. 2 — Statistical source data. [file 41594_2023_1062_MOESM4_ESM.xlsx]

## Sheet: Tabelle1
Figure 2: V3-CD4i bnDs target V3-C-terminal half on open Env
B) Binding properties of V3 reactive bnDs.
Binding EC50s of DARPins:
	bnD.2	bnD.4	bnD.8	bnD.9	bnD.10	bnD.11	bnD.12	bnD.13	bnD.14	bnD.15
BG505.SOSIP.664	131.6	164.1	40.7	434.7	2429.4	2363.6	103.4	120.7	51.6	121.9
BG505.SOSIP.664 V4.1	>10000	>10000	>10000	>10000	>10000	>10000	>10000	>10000	>10000	>10000
BG505.SOSIP.664 +CD4	6.3	2.1	0.9	2.7	190.1	20.6	1.6	4.3	0.8	7
BG505.SOSIP.664 V4.1 +CD4	n.d.	n.d	10.4	133.5	n.d.	n.d	n.d.	n.d	n.d.	n.d
∆V1V2 BG505.SOSIP.664	5	0.3	0.5	2.5	25	6.7	0.2	0.2	0.2	0.9
∆V3 BG505.SOSIP.664	>10000	>10000	>10000	>10000	>10000	>10000	>10000	>10000	>10000	>10000
JR-FL gp120	76.8	25.7	431	201.7	1421	1112	>10000	1986	815.4	>10000
∆V3 JR-FL gp120	>10000	>10000	>10000	>10000	>10000	>10000	>10000	>10000	>10000	>10000
∆V1V2 JR-FL gp120	41.7	16	2.6	493.8	321	2866.6	6.6	59.3	23.5	112
V3 A IY	28.5	43.3	>10000	>10000	>10000	>10000	>10000	>10000	>10000	>10000
V3 B IY	77.7	120.7	>10000	>10000	>10000	>10000	>10000	>10000	>10000	>10000
V3 -323 A	9.1	13.6	14	28.5	423	432	132	35.9	34.5	25.8
V3 -323 B	18.4	122.8	26	8.1	342	571.2	59	40.2	59.9	96.3
C) Cell surface binding
	MFI
bnD.8 [uM]	+10uM CD4	no CD4	MuLV
5	2181	752	184.5
1.25	2928	528	125.5
0.3125	3070	337	108
0.078125	2490	212	98.35
0.019531	1677	152	95.1
0.004883	1114	123	95.1
D and E) Competition binding mapping in ELISA.
	% competition
	bnD.9		bnD.8
	R1	R2	R1	R2
VRC01	25	19	-22	-10
CD4-IgG2	5	12	29	23
8ANC195	44	53	44	39
PGT151	42	30	49	44
17b	96	97	95	95
PGT128	87	92	76	84
PGT135	-3	1	35	25
1-79	97	99	98	95
447-52D	73	72	92	91
bnD.9	94	97	94	96
bnd.8	100	98	98	91
bnd.4	97	98	82	99
G) Competition binding cell surface
	% competion with bnD.8
VRC01	-23.948
PGV04	-1.038
3BNC117	-15.606
b12	-7.147
b6	-6.1
PGT151	47.9
PGT128	60.995
PGT135	-30.5
1-79	86.372
447-52D	86.4
PG9	-12.7
										DARPin [uM]	+10uM CD4	no CD4	MuLV
										5	2181	752	184.5
										1.25	2928	528	125.5
										0.3125	3070	337	108
										0.078125	2490	212	98.35
										0.019531	1677	152	95.1
										0.004883	1114	123	95.1
