# Supplementary material for: Trapping the HIV-1 V3 loop in a helical conformation enables broad neutralization
Source: Nat Struct Mol Biol. 2023 Aug 21;30(9):1323–36. doi: 10.1038/s41594-023-01062-z (PMC10497408; doi:10.1038/s41594-023-01062-z)
Supplement: Source Data Fig. 3a — Statistical source data. [file 41594_2023_1062_MOESM5_ESM.xlsx]

## Sheet: Tabelle1
Figure 3: V3-CD4i bnDs are highly dependent on Env opening and act predominantly post attachment
A) Effect of trimer opening on the neutralization potency of bnD.8 and bnD.9.
Fold change compared to WT
	bnD.8	bnD.9	17b	1_79	PGT128	447-52D
L125A	0.025	0.011	0.002	0.000351	2.71804	0.000477
N156A	0.007	0.028	0.01	0.00024	4.95286	0.000477
Y177A	0.002	0.004	0.006	0.00024	2.44968	0.000477
N197K	0.017	0.071	0.043	0.004	3.18948	0.000367
S199A	0.115	0.166	0.88	0.00324	1.67543	0.000784
T202A	0.164	0.101	0.023	0.001465	1.85766	0.000477
N301A	0.029	0.046	0.056	0.000367	2.44515	0.000477
T303A	0.038	0.087	0.029	0.000794	0.703264	0.000477
K305A	0.063	0.028	0.006	1	0.850952	0.000477
I307A	0.009	0.019	0.023	1	2.51224	0.000477
I309A	0.008	0.03	0.01	0.000462	0.806437	0.000477
Y318A	0.063	0.055	0.045	0.001277	1.5204	0.000477
I323A	0.043	0.061	0.006	0.00024	1.31913	0.000477
G324A	0.034	0.026	0.027	0.000317	10.68	0.000477
I420A	0.273	0.151	7.296	0.000474	11.922	0.000477
K421A	0.011	0.148	0.074	0.000492	2.80417	0.000477
I423A	2.591	0.197	0.367	0.00024	11.6501	0.000477
I424A	0.235	0.159	1.419	0.00024	0.978241	0.000477
Y435A	0.199	0.236	2.092	0.000416	0.536809	0.000477
IC50 values see Table S3
B) Pre- and post-attachment inhibition activity of bnDs and bnAbs against BG505 and SF162 pseudovirus
SF162						BG505
	Post-attachment activity		Pre-attachment activity (%)				Post-attachment activity		Pre-attachment activity (%)
PGT128	73		99			PGT128	64		100
VRC01	65		100			VRC01	55		88
10E8	96		59			10E8	91		58
bnD.3	91		30			bnD.3	95		88
bnD.4	97		79			bnD.4	89		56
bnD.8	96		63			bnD.8	95		11
bnD.9	99		66			bnD.9	93		18
