# Supplementary material for: Trapping the HIV-1 V3 loop in a helical conformation enables broad neutralization
Source: Nat Struct Mol Biol. 2023 Aug 21;30(9):1323–36. doi: 10.1038/s41594-023-01062-z (PMC10497408; doi:10.1038/s41594-023-01062-z)
Supplement: Source Data Fig. 5 — Statistical source data. [file 41594_2023_1062_MOESM6_ESM.xlsx]

## Sheet: Tabelle1
Figure 5: Mutational antigenic profiling defines V3-CD4i bnD epitope and escape
Panels A-D
Figures are based on differential scanning data shown below
E) Resistance testing of BF520 mutants
bnD.8
log c nm	G312L		A316V		T320R		I323V		WT		L1		W3
	R1	R2	R1	R2	R1	R2	R1	R2	R1	R2
4	21	23	87	91	26	17	32	23	100	100
3.1549	11	12	41	34	4	-11	16	11	100	100
2.3098	8	4	18	26	8	-9	7	9	89	83
1.46471	8	5	1	13	4	-17	1	7	19	17
0.619608	-7	12	3	-18	7	4	-11	8	8	-22
-0.22549	-5	3	1	0	-2	-4	1	-8	10	-15
4											-19	6	8	-15
3.52288											9	16	21	6
3.04576											-14	9	1	-5
2.56864											-3	-9	-8	-5
2.09151											-17	3	-21	1
1.61439											28	-9	-6	-4
bnD.9
log c nm	G312L		A316V		T320R		I323V		WT		L1		W3
	R1	R2	R1	R2	R1	R2	R1	R2	R1	R2
4	53	18	92	84	36	22	31	8	100	100
3.1549	18	6	83	82	19	-2	17	11	100	98
2.3098	16	-3	54	48	5	-1	6	1	86	74
1.46471	6	4	30	7	13	-10	-3	8	34	32
0.619608	2	24	3	12	14	-1	-4	-9	3	19
-0.22549	4	0	1	1	9	-7	13	-6	18	6
											R1	R2	R1	R2
4											17	-22	12	-33
3.52288											25	-10	-26	4
3.04576											12	-7	-10	-6
2.56864											2	2	-24	-5
2.09151											3	-11	-16	-15
1.61439											-9	-15	-16	-1
Panels A-D
Differential scanning
bnD.8							bnD.9
site	abs_diffsel	positive_diffsel	negative_diffsel	max_diffsel	min_diffsel		site	abs_diffsel	positive_diffsel	negative_diffsel	max_diffsel	min_diffsel
316	30.467	29.7623	-0.704639	3.43315	-0.633973		316	18.0469	17.1054	-0.941441	3.35767	-0.70139
312	20.2972	20.17	-0.127129	3.09605	-0.127129		213	14.759	14.2262	-0.532737	1.78845	-0.274274
324	20.4127	19.7583	-0.654417	3.04241	-0.462435		320	13.9354	13.3082	-0.627174	2.48603	-0.4172
64	18.2537	18.1819	-0.0718231	2.1332	-0.0718231		588	13.2112	12.2966	-0.914541	1.84895	-0.292414
320	16.9791	16.9757	-0.00346463	3.28636	-0.00346463		200	13.0935	11.326	-1.76747	1.70449	-0.859127
588	15.6564	15.3306	-0.325842	1.74759	-0.200936		64	11.5028	11.253	-0.249831	1.64524	-0.149818
591	14.5584	14.5262	-0.0322098	3.13997	-0.0222011		66	12.1278	11.1191	-1.00868	2.08664	-0.407481
560	14.3878	14.059	-0.328801	2.76446	-0.279941		82	12.3211	10.9205	-1.40061	2.13982	-0.57373
557	12.6065	12.4796	-0.126956	1.86246	-0.126956		561	11.716	10.6495	-1.06648	2.06236	-0.216284
66	12.5965	12.2382	-0.358307	2.19651	-0.210822		255	10.0575	9.39278	-0.664688	1.642	-0.394094
81	10.7852	10.7852	0	1.25593	0		625	11.559	9.33812	-2.22089	1.51972	-0.849861
561	10.9711	10.5286	-0.442511	2.77162	-0.234413		591	9.44138	9.19923	-0.242144	2.06961	-0.133096
213	10.8401	10.1497	-0.69039	1.61226	-0.273551		324	10.017	9.18491	-0.832091	2.01887	-0.34687
82	11.9226	9.1416	-2.78096	2.12368	-0.542083		135	10.6868	9.07139	-1.61545	1.14258	-0.654989
567	9.41755	9.10118	-0.316361	2.79042	-0.267029		475	9.38197	8.75074	-0.631232	1.59871	-0.170405
625	10.9928	8.53533	-2.45743	1.45463	-1.02641		312	10.3778	8.56322	-1.81454	2.08569	-0.524274
655	9.21307	8.37225	-0.840818	1.61029	-0.291256		567	9.00761	8.4562	-0.551414	2.45238	-0.326154
363	8.80372	8.27538	-0.528337	1.27718	-0.316187		394	10.8286	8.40714	-2.42145	1.31397	-0.870928
77	10.6008	8.1469	-2.45393	1.56926	-0.610661		81	8.5216	7.89056	-0.631036	1.64438	-0.574255
314	8.3546	7.82162	-0.532977	2.15113	-0.273493		564	8.55815	7.67445	-0.883706	1.26751	-0.327038
313	8.42201	7.48422	-0.937792	2.00352	-0.551858		577	10.3081	7.27548	-3.03265	1.53345	-1.10579
565	7.4078	7.4078	0	1.89878	0		485	10.1217	7.16809	-2.95359	1.08082	-1.36145
577	8.22479	7.3694	-0.855388	1.23575	-0.441718		655	9.70157	7.11868	-2.58289	1.13874	-0.785716
556	7.40284	7.23759	-0.165246	1.97983	-0.129377		560	7.56237	6.8832	-0.679172	2.21614	-0.331389
585	8.39903	7.14976	-1.24927	2.23422	-0.255304		283	6.98722	6.60538	-0.381841	1.24845	-0.23993
534	9.00586	7.11494	-1.89092	2.00665	-0.640947		585	8.11997	6.49363	-1.62634	1.54409	-0.399979
365	7.53577	7.11092	-0.424852	1.4039	-0.295133		105	7.13795	6.29328	-0.844669	1.9266	-0.641665
244	9.02161	6.91164	-2.10997	2.51773	-0.582671		77	7.78278	6.27121	-1.51157	1.08513	-0.386435
459	7.21892	6.84663	-0.37229	1.18985	-0.245992		133	6.79219	6.04974	-0.742453	0.988483	-0.468086
79	6.9441	6.66104	-0.283064	1.17897	-0.129494		386	7.32249	5.95938	-1.36311	1.14905	-0.561712
282	7.3051	6.51081	-0.794286	0.904993	-0.68458		351	7.4906	5.93793	-1.55268	0.982901	-1.08012
70	6.67358	6.34598	-0.327606	1.28216	-0.238217		557	6.10794	5.87024	-0.237694	1.45597	-0.117962
558	6.5388	6.33045	-0.208345	1.87858	-0.0609895		556	5.96237	5.72876	-0.233609	1.90372	-0.116804
564	6.63696	6.1499	-0.487055	1.45599	-0.234617		691	9.34349	5.72327	-3.62022	1.08573	-1.09601
475	6.58838	6.02493	-0.563458	1.83748	-0.188763		684	7.54113	5.66313	-1.878	0.914038	-0.584267
388	7.31767	5.93907	-1.3786	1.07746	-0.826239		151	7.47998	5.65599	-1.82399	0.965893	-0.799394
279	7.40701	5.6919	-1.7151	1.0695	-0.460469		244	7.76415	5.53112	-2.23303	1.92405	-0.775465
568	6.10124	5.62899	-0.472252	1.08892	-0.472252		232	9.48095	5.52834	-3.95261	1.07099	-0.789225
431	9.08857	5.60888	-3.47969	1.09427	-0.958618		565	6.05622	5.41187	-0.644352	1.33875	-0.220313
61	5.83538	5.53757	-0.297811	1.38959	-0.149605		410	6.86799	5.36893	-1.49906	1.0712	-0.376493
315	6.27839	5.46459	-0.813796	1.64454	-0.240794		559	6.47033	5.34501	-1.12531	2.30849	-0.418105
283	6.565	4.98689	-1.57812	1.63663	-0.728998		464	7.58352	5.25758	-2.32594	0.576817	-0.882917
255	6.60737	4.89647	-1.7109	1.16012	-0.577539		97	5.60981	5.25622	-0.353599	1.29672	-0.231667
65	6.96959	4.7867	-2.18288	0.990903	-0.911417		395a	9.35958	5.22365	-4.13593	1.08377	-1.23372
372	6.34428	4.77916	-1.56511	0.753831	-0.715815		70	5.74631	5.21114	-0.535168	1.77033	-0.271223
389	6.18367	4.67937	-1.5043	1.1965	-0.39257		106	7.4784	5.18376	-2.29463	1.64941	-0.733703
398	6.65553	4.67062	-1.98491	1.35752	-0.63571		79	5.56849	5.1675	-0.400996	1.12696	-0.29194
200	6.34715	4.63833	-1.70882	1.1912	-0.454148		462	8.38948	5.14207	-3.24741	1.71176	-0.908454
386	6.52848	4.61986	-1.90862	0.791987	-0.583487		676	6.68822	5.13726	-1.55096	1.06408	-0.349444
397	6.83862	4.55716	-2.28146	1.14614	-0.472252		364	5.4364	5.08228	-0.354124	1.06339	-0.204656
362	6.77709	4.53832	-2.23877	0.756917	-0.88423		231	8.13575	5.05589	-3.07986	2.00274	-0.950131
216	5.88803	4.44294	-1.44509	0.886074	-0.65738		476	8.06652	5.05249	-3.01402	1.62921	-0.71218
364	5.9051	4.42521	-1.47988	1.06493	-0.440241		471	9.3366	5.03015	-4.30645	1.57688	-1.28742
417	5.1487	4.39303	-0.755671	1.14442	-0.428841		670	8.61191	5.02494	-3.58697	1.23626	-0.688645
476	6.44208	4.36141	-2.08067	0.794808	-0.705122		389	7.52259	5.01756	-2.50504	1.21111	-0.902584
524	4.77938	4.35889	-0.420494	1.30078	-0.146749		108	6.48923	5.0071	-1.48213	1.89114	-0.880912
105	4.84963	4.2576	-0.592036	1.29673	-0.25838		253	5.56919	4.94002	-0.62917	1.39913	-0.264892
340	6.75599	4.25627	-2.49971	1.20254	-0.556095		640	8.1286	4.89713	-3.23147	0.952024	-0.998883
555	4.80356	4.22633	-0.57723	1.04427	-0.184541		184b	6.51914	4.89692	-1.62222	1.46746	-0.742254
75	4.49241	4.18034	-0.312066	1.13565	-0.0780164		411	9.00043	4.88358	-4.11684	1.10878	-0.872466
221	6.8548	4.14227	-2.71253	1.65817	-0.899283		372	7.36384	4.87928	-2.48456	0.699355	-0.695995
477	5.98693	4.05372	-1.93322	1.01873	-1.03117		656	7.80923	4.86367	-2.94556	1.30201	-0.69554
371	5.4959	4.03078	-1.46513	1.50039	-0.455015		319	5.54691	4.83534	-0.71157	1.36596	-0.279738
478	5.0177	3.95733	-1.06037	0.921792	-0.359809		459	5.80498	4.76024	-1.04474	0.856794	-0.360927
599	5.76177	3.95155	-1.81022	0.904228	-0.814152		234	7.13744	4.70789	-2.42955	1.11975	-0.648052
280	5.01723	3.94568	-1.07155	1.23543	-0.34953		490	7.09209	4.68932	-2.40277	1.05544	-0.749643
106	6.01439	3.93666	-2.07773	1.10917	-0.586981		466	6.64308	4.61352	-2.02956	0.866319	-1.13045
133	6.16572	3.92955	-2.23617	0.89817	-0.574852		61	5.4168	4.58006	-0.836736	0.865053	-0.2717
319	4.89457	3.88333	-1.01124	1.46712	-0.454253		702	10.7924	4.54592	-6.24648	0.894384	-1.26395
559	5.13732	3.84851	-1.28881	1.97951	-0.421025		313	4.56683	4.531	-0.035831	1.10217	-0.035831
274	4.82746	3.8264	-1.00106	0.930388	-0.540219		569	6.58656	4.51031	-2.07625	1.35081	-0.805947
432	7.46926	3.80189	-3.66737	1.37061	-0.823531		252	7.92241	4.45681	-3.4656	1.3116	-1.11024
490	7.47386	3.73903	-3.73483	1.3579	-1.06781		612	9.39969	4.44901	-4.95068	1.01461	-0.89264
231	9.35983	3.65354	-5.70629	1.71483	-1.16754		652	7.9044	4.43072	-3.47367	0.867807	-1.08236
374	5.07247	3.63529	-1.43718	1.27979	-0.336234		432	8.1441	4.43046	-3.71364	1.04838	-0.928753
360	7.44871	3.62358	-3.82513	0.845483	-0.830831		484	7.72621	4.42094	-3.30526	1.18355	-0.699552
108	5.0269	3.60613	-1.42077	1.37046	-0.407609		409	5.85797	4.41251	-1.44547	1.08835	-0.98923
351	6.38984	3.60092	-2.78893	1.04363	-0.694957		118	6.05101	4.35791	-1.6931	0.770057	-0.928099
62	4.62333	3.5466	-1.07674	1.57993	-0.423066		641	8.66527	4.25798	-4.40728	1.32278	-1.03404
411	5.36603	3.48269	-1.88333	0.895749	-0.521781		65	7.26156	4.25774	-3.00382	1.46349	-0.598983
281	6.54955	3.45707	-3.09248	1.03659	-0.781343		87	8.89609	4.23961	-4.65648	0.791733	-1.4083
624	10.1047	3.43637	-6.66834	1.15936	-1.03385		693	8.2186	4.22286	-3.99574	1.04493	-1.69429
408	6.55029	3.3494	-3.20089	0.800336	-0.676227		240	8.26304	4.13088	-4.13216	0.678235	-1.20782
566	3.83304	3.31026	-0.522774	1.40105	-0.338406		229	7.30999	4.12186	-3.18813	1.05588	-0.691016
562	3.41499	3.28423	-0.130755	1.51934	-0.130755		398	6.88951	4.11642	-2.77308	0.808806	-0.997553
275	7.43853	3.28152	-4.15702	0.88993	-0.95426		275	6.32661	4.08161	-2.245	1.31178	-0.487248
352	6.61942	3.26404	-3.35538	1.58091	-1.0715		227	6.34062	4.06875	-2.27186	1.18201	-1.10411
570	3.60383	3.26171	-0.342116	1.17731	-0.190259		700	8.84296	4.05977	-4.78319	0.781204	-1.14529
321	6.28683	3.25044	-3.03639	0.994625	-0.847614		534	6.78305	3.98612	-2.79693	1.26043	-1.29976
339	6.33573	3.23965	-3.09607	0.913631	-0.652987		388	8.25989	3.98429	-4.2756	0.888963	-1.18805
290	4.96929	3.22611	-1.74318	0.74347	-0.671033		173	5.24492	3.96356	-1.28136	1.36432	-0.505386
474	4.19017	3.22291	-0.967265	0.92793	-0.388033		290	6.83426	3.95612	-2.87814	0.993483	-0.87422
392	7.49196	3.20548	-4.28648	1.17672	-1.01608		677	8.9126	3.94639	-4.96621	1.08147	-1.60939
236	7.3325	3.18693	-4.14557	0.793425	-1.26643		221	5.92633	3.93492	-1.9914	1.19092	-0.707775
375	4.78059	3.17935	-1.60124	0.891387	-0.468264		80	7.8464	3.83755	-4.00886	1.30733	-0.891093
184b	5.15593	3.16823	-1.9877	0.922712	-0.736873		504	6.34132	3.82762	-2.51371	0.848244	-0.551686
277	4.20333	3.1543	-1.04903	0.988813	-0.359715		635	5.65623	3.82475	-1.83148	1.3321	-0.641933
400	5.85698	3.15031	-2.70667	1.23516	-0.502142		188	6.55674	3.81487	-2.74187	1.2066	-0.707664
183	4.79624	3.14107	-1.65518	1.23792	-0.561835		186	7.46557	3.80204	-3.66353	0.923998	-0.983789
466	4.70527	3.11247	-1.5928	0.799958	-0.499262		356	6.13316	3.79236	-2.3408	0.781359	-0.681921
118	3.64718	3.10969	-0.537492	0.669303	-0.288289		429	6.83001	3.79061	-3.0394	1.62459	-1.0014
641	6.42011	3.0993	-3.32082	0.526596	-1.04143		289	7.23419	3.75169	-3.48249	1.12887	-1.01199
229	5.95134	3.07128	-2.88006	0.868986	-0.680028		568	4.96163	3.71459	-1.24705	0.934189	-0.477494
554	3.93788	3.05589	-0.881994	0.587088	-0.346719		49	6.21672	3.64196	-2.57476	0.90144	-0.7016
295	6.35717	3.00362	-3.35356	0.640868	-0.949208		667	7.99689	3.62886	-4.36803	1.05514	-1.05639
186	6.09673	2.97811	-3.11862	0.87191	-0.955391		85	8.06695	3.62711	-4.43984	1.78077	-0.755612
409	6.7752	2.96602	-3.80918	0.958401	-1.19464		335	6.55879	3.6191	-2.93969	0.629026	-1.01306
49	4.84373	2.95771	-1.88602	0.622136	-0.596769		465	7.2632	3.60562	-3.65757	0.701593	-0.670611
380	4.34053	2.95641	-1.38412	0.640787	-0.492085		276	4.70477	3.57472	-1.13005	0.824088	-0.508789
187	5.87739	2.93642	-2.94097	0.87952	-0.696089		620	6.49256	3.56279	-2.92977	0.522164	-1.08602
80	6.76117	2.92097	-3.8402	0.820486	-1.13389		374	4.48083	3.55877	-0.922053	0.982608	-0.414033
318	4.75235	2.85834	-1.894	0.689324	-0.643128		674	10.6951	3.5402	-7.15488	0.865223	-1.51236
642	3.30532	2.85437	-0.450946	0.949048	-0.347589		348	5.80429	3.5213	-2.28299	1.16117	-0.566702
348	6.11954	2.83019	-3.28935	0.877965	-0.755895		687	5.2975	3.50473	-1.79277	0.921655	-0.584062
267	6.28741	2.81591	-3.4715	0.579262	-0.764816		62	5.46666	3.45145	-2.0152	1.56413	-0.42352
569	4.05163	2.81257	-1.23905	0.703621	-0.772632		336	5.80648	3.44892	-2.35756	0.924852	-0.571919
684	7.20999	2.81099	-4.399	0.555504	-1.03364		461	8.25848	3.43662	-4.82186	1.05406	-1.11026
104	3.13416	2.79819	-0.335975	0.997149	-0.186359		378	4.62472	3.42431	-1.20041	2.54761	-0.509314
293	9.51256	2.79702	-6.71554	1.07963	-0.959463		488	4.52999	3.41969	-1.11029	1.36243	-0.430773
358	6.68963	2.74774	-3.94189	1.17569	-0.637531		671	5.75995	3.40989	-2.35007	1.0169	-0.683208
394	5.76345	2.74348	-3.01997	0.589449	-1.49388		695	8.00403	3.39891	-4.60512	1.20523	-0.8134
206	4.78998	2.73483	-2.05514	1.18297	-0.563453		492	7.06744	3.3925	-3.67494	0.745851	-0.889995
429	5.8089	2.73188	-3.07701	0.816063	-0.868408		596	3.96218	3.39101	-0.571165	0.757206	-0.230136
135	5.46958	2.72993	-2.73965	0.66563	-0.788492		694	9.61566	3.38195	-6.23371	1.78009	-0.910989
609	4.48911	2.71023	-1.77889	1.30473	-0.333603		268	5.68446	3.36398	-2.32047	0.6782	-0.704376
667	5.1687	2.69236	-2.47634	0.866929	-0.579607		595	4.0033	3.34623	-0.657076	0.84846	-0.210237
256	4.67575	2.67247	-2.00328	1.10583	-1.04499		417	5.99357	3.3272	-2.66636	0.739326	-0.749003
428	3.87732	2.66944	-1.20788	1.53124	-0.591207		478	4.54656	3.31531	-1.23125	0.917588	-0.516893
406	5.93883	2.66887	-3.26996	0.726153	-0.935591		355	5.86125	3.28925	-2.57201	0.774216	-0.631151
471	6.45677	2.65223	-3.80454	0.874905	-0.612197		123	3.59175	3.28324	-0.308506	1.58325	-0.131085
341	7.08436	2.64058	-4.44378	0.916562	-0.9271		400	5.86254	3.2619	-2.60064	1.03133	-0.602403
410	4.79776	2.63751	-2.16024	1.00829	-0.687652		431	7.08064	3.24339	-3.83725	1.44896	-1.16614
424	3.29212	2.63704	-0.65508	0.759084	-0.405894		204	4.41263	3.23947	-1.17316	1.06195	-0.499952
640	5.52531	2.62499	-2.90032	1.07682	-0.586364		543	4.06966	3.2217	-0.847968	0.689532	-0.295221
467	4.38196	2.6119	-1.77005	0.585681	-0.642847		515	5.35971	3.20921	-2.1505	1.16894	-0.736551
343	7.5354	2.59789	-4.9375	0.968035	-1.11001		238	8.04046	3.20838	-4.83208	0.793329	-1.16153
687	5.1431	2.59424	-2.54887	0.738882	-0.739828		183	6.02619	3.2047	-2.82149	1.18907	-0.750639
460	5.14762	2.58275	-2.56486	0.609659	-0.954989		392	5.45337	3.20393	-2.24944	0.646583	-0.536843
461	5.51793	2.58215	-2.93578	0.628898	-0.763585		141	8.66117	3.20323	-5.45794	1.46514	-1.00045
574	2.86361	2.58023	-0.283372	1.22675	-0.124611		280	4.06938	3.19744	-0.871935	0.629728	-0.218269
53	2.82023	2.57551	-0.244712	1.10444	-0.0869478		651	7.86586	3.18897	-4.67688	2.05734	-1.05961
462	5.06121	2.57417	-2.48704	0.767667	-0.560168		399	6.14235	3.18683	-2.95551	0.962341	-0.735773
85	4.62328	2.56561	-2.05767	0.69188	-0.406649		646	5.69486	3.18589	-2.50897	1.0974	-0.69557
396	4.87015	2.56271	-2.30744	0.692235	-0.714734		347	6.33999	3.17469	-3.1653	0.862504	-0.501117
356	5.74836	2.56006	-3.1883	0.839502	-0.567902		216	5.63398	3.16022	-2.47375	0.646626	-0.782637
607	5.55084	2.54086	-3.00998	0.87435	-0.711081		117	6.20413	3.13197	-3.07216	0.903127	-0.80828
691	5.33428	2.53549	-2.79879	0.962493	-0.512556		236	4.85447	3.12003	-1.73443	0.715758	-0.339076
232	5.61432	2.53448	-3.07984	0.613046	-0.830325		668	8.15604	3.10411	-5.05193	1.17685	-0.848075
373	3.4599	2.52465	-0.935253	0.748252	-0.459336		692	7.01313	3.08829	-3.92483	0.856031	-0.976345
287	4.12435	2.50527	-1.61908	0.758521	-0.553497		397	5.47829	3.08561	-2.39268	0.580877	-0.584934
58	2.70644	2.49228	-0.214164	1.0735	-0.214164		305	4.84683	3.06441	-1.78242	1.286	-0.571556
366	3.32365	2.47873	-0.84492	1.19549	-0.451861		132	4.46833	3.06245	-1.40588	1.26716	-0.364974
515	4.47538	2.44295	-2.03243	1.01538	-0.534797		415	5.45116	3.05748	-2.39368	0.62394	-0.487812
690	5.52318	2.44201	-3.08117	0.631602	-0.554616		369	4.19271	3.04051	-1.15219	0.97776	-0.348447
468	3.40108	2.43326	-0.967816	0.832949	-0.516094		119	3.48804	2.97336	-0.514673	0.566705	-0.41234
444	5.4926	2.42446	-3.06814	0.568625	-0.551842		99	6.44731	2.95576	-3.49155	1.30345	-0.709664
464	6.78682	2.42073	-4.36608	0.572728	-0.780795		558	3.43222	2.95287	-0.479346	1.23745	-0.14448
653	4.51943	2.41561	-2.10382	0.689366	-0.699572		481	4.92986	2.93999	-1.98987	1.14835	-0.910129
210	5.08429	2.39781	-2.68648	0.576051	-0.918804		282	3.37519	2.93745	-0.437744	0.914341	-0.146792
260	2.88739	2.39001	-0.497379	0.702215	-0.24869		110	5.40282	2.93642	-2.4664	0.7403	-0.729053
99	4.30143	2.38779	-1.91364	0.696406	-0.4536		160	6.61296	2.91284	-3.70013	1.36832	-1.06909
412	5.17139	2.38004	-2.79135	0.791217	-0.959836		407	7.35447	2.91146	-4.44301	0.854689	-0.992115
269	9.15149	2.37526	-6.77623	0.579607	-1.1303		228	3.05155	2.90492	-0.146632	0.843832	-0.0756124
479	3.05699	2.3683	-0.688681	1.05692	-0.218648		295	8.2112	2.89883	-5.31237	0.913319	-0.743979
252	5.53743	2.3513	-3.18613	0.546424	-0.610388		599	5.99314	2.89513	-3.09801	0.849136	-0.658684
308	4.77822	2.34944	-2.42878	0.981942	-0.629022		56	4.47549	2.89229	-1.58319	0.769424	-0.693064
613	5.57422	2.34851	-3.22571	0.54813	-0.563428		104	3.34742	2.87182	-0.475603	0.905628	-0.283579
434	3.72065	2.34822	-1.37243	0.789558	-0.480397		683	4.6896	2.85688	-1.83272	0.910313	-0.652504
652	4.58906	2.34819	-2.24086	0.339138	-0.910421		555	3.31386	2.8471	-0.466755	1.13783	-0.230627
359	3.43986	2.343	-1.09686	0.968245	-0.489161		657	8.18631	2.84086	-5.34545	0.817334	-0.775394
254	4.20932	2.33455	-1.87477	0.48306	-0.522877		92	4.62834	2.83701	-1.79132	0.548867	-0.409358
111	2.46529	2.33253	-0.132763	0.784523	-0.0785233		632	10.5505	2.82942	-7.72105	0.777265	-1.77405
509	4.14775	2.31534	-1.83241	0.688772	-0.345723		354	5.14679	2.82659	-2.3202	0.871259	-0.772487
627	3.01098	2.31418	-0.6968	0.729907	-0.256184		566	3.58246	2.81927	-0.763186	1.12444	-0.311039
480	2.43025	2.31234	-0.117912	0.73423	-0.117912		426	4.47509	2.80566	-1.66943	0.924708	-0.813422
273	5.84612	2.30069	-3.54543	0.985485	-0.65778		94	3.81551	2.7998	-1.01571	0.784372	-0.414901
453	3.04563	2.2948	-0.750829	0.89926	-0.218197		615	4.33029	2.77833	-1.55196	1.44555	-0.800962
563	3.21889	2.27921	-0.93968	0.994552	-0.283052		519	5.50932	2.75025	-2.75906	1.15688	-1.13592
528	3.77764	2.27908	-1.49855	0.866895	-0.528497		34	4.25326	2.73917	-1.51409	0.506593	-0.755429
369	3.65598	2.27518	-1.3808	0.87723	-0.358995		340	6.84081	2.73294	-4.10787	0.745908	-1.05397
208	4.00865	2.26034	-1.74831	0.762384	-0.712367		375	3.6192	2.73031	-0.888894	0.584614	-0.220897
203	3.59082	2.25731	-1.33351	0.814642	-0.37059		46	5.54922	2.72931	-2.81991	0.85224	-0.840826
63	3.87128	2.2443	-1.62698	0.922768	-0.242279		509	4.61402	2.72762	-1.8864	1.00026	-0.937606
278	4.48704	2.22436	-2.26268	1.02347	-0.324368		206	3.80591	2.72584	-1.08007	0.584425	-0.561378
700	6.21114	2.22405	-3.98709	0.581761	-0.621095		552	3.06089	2.72112	-0.339768	0.848253	-0.220966
285	5.39604	2.21947	-3.17657	1.1491	-0.674442		619	7.93666	2.71077	-5.22589	0.935817	-1.10218
626	3.74949	2.21336	-1.53613	1.23546	-0.555827		636	7.10022	2.71041	-4.38982	0.748307	-0.69729
671	4.89912	2.20809	-2.69103	1.32022	-0.855571		362	5.46565	2.69992	-2.76573	0.712767	-0.456221
606	2.68178	2.20752	-0.474255	1.4487	-0.333087		609	4.46545	2.69935	-1.7661	1.03873	-0.438466
166	4.86037	2.20311	-2.65726	0.442516	-0.711324		51	4.31786	2.68454	-1.63333	0.825998	-0.515545
344	6.17639	2.19885	-3.97754	0.611219	-0.880873		479	3.87119	2.67907	-1.19213	1.41941	-0.340325
638	3.10918	2.18353	-0.925648	0.843701	-0.359845		267	6.08	2.67012	-3.40988	0.944732	-0.56982
60	3.06193	2.18298	-0.878943	0.486861	-0.648987		241	4.88121	2.65987	-2.22134	0.634697	-1.02759
95	2.53896	2.16624	-0.37272	0.700458	-0.149805		644	7.51155	2.65582	-4.85573	0.712627	-1.51348
335	6.8105	2.16228	-4.64822	0.579427	-0.724433		616	7.78929	2.65295	-5.13634	1.38742	-1.00847
207	3.13277	2.14804	-0.984727	0.509124	-0.32072		339	4.90142	2.64898	-2.25244	0.602814	-0.571186
592	2.59999	2.13835	-0.461638	1.07366	-0.358007		408	8.60367	2.64164	-5.96202	0.948252	-0.862277
688	3.93023	2.13666	-1.79357	0.818972	-0.655313		467	4.66536	2.63702	-2.02833	0.781003	-0.929021
512	3.84553	2.12498	-1.72055	0.699742	-0.727		254	3.99775	2.60359	-1.39416	0.821895	-0.499799
535	3.92143	2.12097	-1.80045	0.719978	-1.01502		166	7.6079	2.60012	-5.00778	0.649613	-1.0466
139	2.63326	2.11063	-0.522626	0.955072	-0.15916		396	7.18702	2.56972	-4.6173	0.678658	-0.792305
97	4.16739	2.10212	-2.06527	0.506806	-0.623177		58	2.77927	2.56885	-0.210417	0.707719	-0.13064
151	5.01579	2.08418	-2.9316	0.616654	-0.54198		412	5.57714	2.56372	-3.01342	0.976081	-0.817735
353	4.48221	2.07124	-2.41097	0.854039	-0.482458		433	6.14127	2.54565	-3.59563	0.94317	-0.819683
265	4.4916	2.06345	-2.42815	0.568825	-0.618301		293	4.65999	2.53474	-2.12525	0.918534	-0.462284
635	3.54972	2.04756	-1.50216	0.964089	-0.359314		430	6.1067	2.52103	-3.58567	0.51411	-1.40082
610	2.56956	2.03524	-0.534318	0.87497	-0.13893		698	7.14237	2.51715	-4.62522	0.689673	-1.12531
297	3.64756	2.02845	-1.61911	0.698261	-0.645917		428	5.22067	2.50283	-2.71784	1.35152	-0.974932
289	5.41921	2.01038	-3.40883	0.568425	-0.642253		699	7.3729	2.46725	-4.90566	0.834101	-0.985156
292	3.16987	2.00777	-1.1621	0.700698	-0.556981		486	3.7517	2.46258	-1.28911	0.847995	-0.425891
488	3.25094	2.00052	-1.25042	1.23152	-0.428918		230	5.01172	2.44966	-2.56206	1.31733	-0.653638
513	4.56279	1.99643	-2.56636	0.567492	-0.766764		185	6.24361	2.44737	-3.79624	0.594035	-1.37676
482	3.39279	1.97217	-1.42062	0.590731	-0.413383		436	5.44968	2.44372	-3.00595	1.0244	-0.852799
317	2.49231	1.96434	-0.527977	0.500823	-0.248826		63	5.00125	2.44155	-2.55971	1.02633	-1.05188
651	4.15004	1.95109	-2.19895	0.665771	-0.460618		613	6.97381	2.43423	-4.53958	0.976958	-1.41016
387	2.10656	1.94883	-0.157736	0.521262	-0.117776		600	5.42703	2.4249	-3.00213	0.621551	-0.646059
322	3.95448	1.94313	-2.01135	0.530481	-0.838555		365	3.13702	2.42462	-0.712399	0.967451	-0.204382
134	2.50264	1.87509	-0.627552	0.609223	-0.548678		553	4.23874	2.38986	-1.84888	0.861761	-0.571408
354	6.08802	1.86467	-4.22335	0.585096	-0.91232		661	5.51067	2.38868	-3.12199	1.4681	-1.28939
350	4.37321	1.85612	-2.51709	0.543841	-0.775488		425	7.00212	2.38706	-4.61506	1.15605	-0.998179
357	4.81697	1.85045	-2.96651	0.427345	-0.995692		637	5.53474	2.38666	-3.14807	0.583605	-0.608497
521	2.1285	1.83915	-0.289346	0.541081	-0.235573		548	3.0462	2.36931	-0.676892	0.840698	-0.333447
395	6.24201	1.83584	-4.40617	0.89647	-1.14034		165	3.64946	2.34309	-1.30636	0.715946	-0.415092
621	6.62655	1.83462	-4.79193	0.833427	-1.29176		507	3.15773	2.3316	-0.826137	0.850548	-0.314128
94	2.78945	1.83387	-0.955581	0.415536	-0.356555		210	5.91512	2.3291	-3.58601	0.907276	-0.925047
525	2.52423	1.82806	-0.696169	0.936812	-0.272439		621	8.18839	2.32471	-5.86368	0.647512	-1.02721
395a	6.32947	1.82688	-4.5026	0.428699	-1.0725		517	3.93508	2.32467	-1.6104	0.678241	-0.410389
469	2.17532	1.81746	-0.357861	0.976858	-0.131304		514	5.07225	2.32422	-2.74803	1.15048	-0.856259
336	6.99376	1.80903	-5.18474	0.557712	-1.02679		413	5.57461	2.3225	-3.25211	1.11613	-0.904622
696	7.70564	1.79613	-5.90951	0.812723	-0.888362		650	7.16809	2.32225	-4.84583	1.06685	-1.02648
48	2.70028	1.79031	-0.909977	0.568138	-0.378642		224	3.0286	2.31169	-0.716906	0.760394	-0.338662
190a	5.19852	1.7856	-3.41291	0.649726	-0.765085		575	4.11551	2.30445	-1.81107	1.208	-0.310674
268	4.60205	1.78408	-2.81797	0.857805	-0.847676		452	2.83429	2.30282	-0.531466	0.841449	-0.131176
301	3.35337	1.78258	-1.57079	0.57545	-0.615073		460	5.70637	2.29197	-3.4144	0.789311	-0.604289
504	3.10868	1.78173	-1.32695	0.618093	-0.393327		477	3.60776	2.29001	-1.31776	0.740626	-0.729045
443	4.01877	1.77276	-2.246	0.636897	-0.471802		314	3.3037	2.28496	-1.01873	1.17298	-0.192237
407	7.18622	1.76714	-5.41908	0.492944	-0.864768		686	5.22571	2.28486	-2.94085	0.896067	-0.592572
284	2.06022	1.7651	-0.295114	0.689543	-0.177784		395	6.02078	2.28408	-3.7367	0.531485	-0.825387
227	3.62616	1.75898	-1.86718	0.596223	-0.548798		373	3.50937	2.2804	-1.22897	1.06822	-0.315296
112	2.27346	1.75639	-0.51707	0.659229	-0.150322		315	3.33605	2.27832	-1.05774	0.817333	-0.338121
44	2.80869	1.75625	-1.05244	0.701468	-0.261947		281	3.94701	2.27417	-1.67284	1.16808	-0.391543
619	6.84182	1.75273	-5.08909	0.628494	-0.912069		607	6.24912	2.27409	-3.97503	0.909638	-0.876887
46	4.08154	1.75076	-2.33078	0.535417	-0.644073		605	6.54277	2.27348	-4.26929	0.97515	-1.00832
601	3.28934	1.74912	-1.54023	1.37387	-0.359297		360	4.40925	2.27219	-2.13705	0.848125	-0.651824
384	2.92206	1.74048	-1.18158	0.538019	-0.249808		114	4.04688	2.26747	-1.77941	0.834432	-0.712276
415	4.31991	1.74038	-2.57953	0.526224	-0.552178		617	3.48016	2.25429	-1.22587	0.550217	-0.567711
553	4.57933	1.73637	-2.84296	0.7432	-1.05286		551	4.17166	2.25287	-1.91879	0.689388	-0.333807
93	2.30128	1.73077	-0.570512	0.624898	-0.215905		510	3.65717	2.23982	-1.41735	0.959128	-0.607718
249	3.11788	1.72529	-1.3926	0.575897	-0.366686		468	3.53749	2.23877	-1.29872	1.27794	-0.62157
160	4.33008	1.71471	-2.61536	0.367121	-0.730689		152	4.62685	2.2337	-2.39315	0.501503	-0.540616
253	3.00547	1.71118	-1.29429	0.883427	-0.475956		406	6.46608	2.22728	-4.2388	0.679005	-0.909256
347	5.01112	1.70896	-3.30216	0.622351	-0.864709		525	2.93319	2.22384	-0.709356	0.884989	-0.226444
650	4.45136	1.7088	-2.74256	0.73831	-0.760395		444	4.5892	2.21824	-2.37096	0.830851	-0.669556
264	2.36354	1.70169	-0.661856	0.792806	-0.537771		446	4.57595	2.21129	-2.36466	0.86375	-0.595808
543	3.0268	1.69351	-1.33329	0.553854	-0.623044		601	3.91599	2.19505	-1.72094	1.24593	-0.480735
120	2.44787	1.69252	-0.755346	0.662678	-0.282226		76	3.54308	2.18999	-1.35309	0.700483	-0.411378
465	3.86699	1.68941	-2.17758	0.477257	-0.523819		209	4.71798	2.18804	-2.52994	0.459297	-0.781773
644	5.96312	1.68657	-4.27656	0.51092	-0.991633		496	3.93921	2.1841	-1.75511	1.02509	-0.618327
458	3.09217	1.68007	-1.4121	0.903567	-0.937952		448	3.65584	2.18274	-1.4731	0.813559	-0.584475
385	3.00102	1.67687	-1.32415	0.428078	-0.320181		497	3.67893	2.17881	-1.50012	1.32834	-0.452575
680	2.62968	1.65961	-0.970076	0.594232	-0.24246		532	2.2881	2.17651	-0.11159	0.898048	-0.11159
693	4.09342	1.65881	-2.4346	0.391797	-1.03146		273	4.90568	2.17518	-2.7305	0.542349	-0.760104
69	2.01655	1.6564	-0.360146	1.32556	-0.150408		482	3.09302	2.17461	-0.918412	0.57981	-0.339253
50	2.14125	1.64796	-0.493294	0.497917	-0.362047		608	4.56639	2.17086	-2.39552	0.638968	-0.592355
345	3.00671	1.6424	-1.36431	0.694483	-0.520163		53	2.68291	2.14573	-0.537186	1.01586	-0.434859
481	4.63847	1.63806	-3.00041	0.829974	-0.76641		130	2.99461	2.14505	-0.849564	0.658317	-0.411332
470	1.61858	1.61858	0	0.707056	0		469	2.94766	2.13758	-0.810079	0.853054	-0.242516
74	2.12229	1.61763	-0.504662	1.10577	-0.210593		90	3.11888	2.1353	-0.983578	0.635546	-0.345014
456	2.06675	1.61132	-0.455433	0.569038	-0.219501		33	3.91844	2.13472	-1.78372	0.658038	-0.524706
226	2.20839	1.61041	-0.597983	0.637969	-0.242658		474	4.46851	2.13022	-2.33829	0.873271	-0.466765
643	2.95342	1.59415	-1.35927	0.42411	-0.441253		639	5.49677	2.12684	-3.36993	1.01658	-1.10508
78	3.96438	1.5889	-2.37547	0.38213	-0.458931		371	3.20263	2.11669	-1.08594	0.678256	-0.280678
430	4.24086	1.58405	-2.65681	0.588333	-0.856438		649	5.15771	2.11399	-3.04372	0.556623	-0.608145
367	1.83958	1.57714	-0.262442	0.500236	-0.131221		178	5.59016	2.11375	-3.47642	0.973551	-0.785218
605	4.00086	1.57663	-2.42424	0.600451	-0.662607		669	4.5555	2.11227	-2.44323	1.50192	-0.649376
305	6.20235	1.57049	-4.63186	0.806153	-1.07364		624	7.62607	2.10656	-5.51952	0.770115	-1.2194
185	4.63876	1.56893	-3.06983	0.554463	-0.766539		95	2.76726	2.105	-0.662259	0.769403	-0.32392
694	6.55083	1.56175	-4.98907	0.961948	-1.1974		192	4.14854	2.10245	-2.04609	1.06597	-0.508682
323	2.36318	1.56129	-0.801889	0.67442	-0.218825		176	2.63471	2.08182	-0.55289	0.580271	-0.214053
114	2.7986	1.56073	-1.23787	0.562929	-0.365499		263	3.91135	2.0803	-1.83105	0.993098	-0.855855
257	3.16294	1.56034	-1.6026	0.789837	-0.658656		604	3.10011	2.07875	-1.02136	0.58388	-0.415766
391	2.78011	1.55858	-1.22153	0.890768	-0.313579		337	4.58325	2.07485	-2.5084	0.798807	-0.515334
123	2.12756	1.55549	-0.572075	0.606249	-0.23361		309	2.67689	2.06784	-0.609041	1.04232	-0.166127
425	5.99003	1.55228	-4.43775	0.979065	-0.93542		343	5.99392	2.04274	-3.95118	1.03266	-0.756453
234	5.95021	1.54866	-4.40155	0.621687	-0.603972		463	6.58293	2.04202	-4.54091	0.589354	-0.863014
263	2.45632	1.5457	-0.910625	0.360533	-0.316611		32	3.26546	2.03431	-1.23115	0.639576	-0.371177
239	2.1856	1.53637	-0.649231	0.45477	-0.275271		491	5.00381	2.03236	-2.97145	1.17153	-1.07206
184a	3.57935	1.53332	-2.04602	0.487586	-0.547921		357	5.12417	2.03162	-3.09255	1.01271	-0.662005
76	2.58613	1.53122	-1.05491	0.687687	-0.322622		48	4.12903	2.02764	-2.1014	0.888092	-0.511791
117	5.00195	1.52871	-3.47324	0.648949	-0.812948		414	3.94479	2.01226	-1.93253	1.02472	-0.55449
436	4.31823	1.52829	-2.78994	0.640858	-0.716004		658	6.9557	2.01136	-4.94434	0.570674	-0.83685
325	6.72779	1.52478	-5.20301	0.620884	-0.663552		581	3.84403	2.00234	-1.84169	1.02822	-0.516793
452	2.05757	1.51976	-0.537807	0.538097	-0.131346		513	4.88619	1.96847	-2.91772	0.928979	-0.636743
620	8.89265	1.51863	-7.37402	0.791281	-1.08795		329	2.91829	1.96776	-0.950526	1.09871	-0.508697
140	3.87049	1.51685	-2.35364	0.272926	-0.796197		277	2.5941	1.96021	-0.63389	0.629266	-0.218731
173	3.68276	1.51121	-2.17155	0.636986	-0.719051		701	4.1287	1.95855	-2.17015	0.513076	-0.670162
179	2.55888	1.50853	-1.05034	0.630954	-0.267091		573	3.38038	1.95222	-1.42816	0.750973	-0.593286
182	3.68618	1.50757	-2.17861	0.757595	-0.798182		643	4.12018	1.94756	-2.17262	0.554395	-0.607103
575	3.62497	1.50421	-2.12076	0.386351	-0.737934		662	6.51458	1.94091	-4.57366	0.737808	-1.07293
399	6.22524	1.50254	-4.7227	0.491429	-0.869162		190a	7.21407	1.93714	-5.27693	0.84174	-0.833089
692	3.60188	1.49511	-2.10677	0.48924	-0.526947		158	3.10558	1.93675	-1.16883	0.960524	-0.42037
419	3.8333	1.49229	-2.34101	0.799716	-1.07488		648	7.38469	1.93599	-5.4487	0.617364	-1.18193
222	3.67035	1.47928	-2.19107	0.500042	-0.668348		483	2.57948	1.93419	-0.645295	1.35634	-0.170225
170	3.6157	1.47923	-2.13647	0.590969	-0.821442		665	4.58789	1.9331	-2.65479	0.514146	-0.795158
142	5.19223	1.46952	-3.72271	0.665878	-0.690034		344	4.95112	1.9213	-3.02982	0.485313	-0.579256
451	2.26822	1.46893	-0.79929	0.924874	-0.550246		528	3.55603	1.91753	-1.6385	0.720289	-0.565794
124	2.73501	1.46587	-1.26914	0.739898	-0.503395		219	3.55939	1.90245	-1.65694	0.715069	-0.408758
110	4.89098	1.46433	-3.42664	0.55242	-0.612578		226	3.35555	1.88154	-1.47402	0.974017	-0.462009
590	4.46743	1.46038	-3.00705	0.398904	-0.602431		563	3.68451	1.87945	-1.80506	1.15052	-0.599778
485	7.95468	1.45753	-6.49716	0.718409	-1.4507		502	2.6786	1.87529	-0.80331	0.468521	-0.256864
433	4.64073	1.44713	-3.1936	0.676452	-0.644264		103	3.01352	1.86463	-1.14889	0.760688	-0.344112
370	3.77131	1.43967	-2.33164	0.689119	-1.25228		653	5.14655	1.86449	-3.28206	1.23447	-1.0622
500	4.73934	1.43301	-3.30634	0.510605	-0.622704		260	2.30849	1.85878	-0.449707	0.745792	-0.150517
668	5.85382	1.43267	-4.42115	0.436899	-0.97339		647	5.32874	1.84944	-3.4793	0.451772	-0.839731
153	4.28201	1.4255	-2.85651	0.396708	-0.680794		124	3.44136	1.84716	-1.59419	0.747425	-0.454629
59	1.50389	1.42484	-0.0790475	0.638626	-0.0790475		197	4.55986	1.84523	-2.71463	1.11817	-1.87584
190	5.13916	1.42423	-3.71493	0.522135	-0.822307		75	3.69402	1.82999	-1.86403	0.768452	-0.520471
502	2.19352	1.4228	-0.77072	0.672477	-0.443651		212	3.4588	1.82885	-1.62995	0.988617	-0.732236
438	3.65549	1.40537	-2.25012	1.06175	-0.671378		271	3.80688	1.80378	-2.00311	0.540212	-0.365841
164	3.83757	1.40457	-2.433	0.568505	-0.608877		274	4.0192	1.79637	-2.22283	1.05704	-0.604988
647	5.92934	1.39602	-4.53332	0.615522	-1.73174		140	4.23643	1.79203	-2.4444	0.63943	-0.921077
235	2.41218	1.39249	-1.01969	1.02466	-0.266325		287	4.13464	1.78958	-2.34507	0.677903	-0.93563
683	2.58938	1.38445	-1.20493	0.473312	-0.400665		455	2.68037	1.78928	-0.891085	0.536137	-0.242271
163	3.75231	1.38358	-2.36872	0.818481	-0.891322		682	5.68171	1.78309	-3.89862	0.574695	-0.764739
331	1.80544	1.38349	-0.421953	0.437497	-0.131255		120	2.13643	1.78105	-0.355375	1.4744	-0.131096
87	3.72816	1.37911	-2.34905	0.51366	-0.408369		358	5.36279	1.76837	-3.59442	0.677793	-0.580024
414	3.17465	1.37873	-1.79592	0.423974	-0.552148		163	3.70708	1.76041	-1.94666	1.1863	-1.13136
463	6.74699	1.37825	-5.36874	0.368792	-0.792355		377	3.65092	1.74986	-1.90106	0.763001	-0.669491
507	2.51349	1.37442	-1.13907	0.817761	-0.343553		318	3.49966	1.74801	-1.75165	0.509324	-0.825534
677	4.96319	1.37261	-3.59058	0.454653	-0.583274		379	3.02588	1.74643	-1.27945	0.882563	-0.371162
302	3.51791	1.37124	-2.14667	0.484363	-0.64892		393	6.46982	1.74377	-4.72605	0.702917	-0.868232
552	1.97137	1.36191	-0.609465	0.376132	-0.242531		628	3.83974	1.73127	-2.10846	0.688447	-0.562944
307	2.28469	1.35777	-0.926919	0.368989	-0.242026		470	2.31055	1.72758	-0.582973	0.589588	-0.582973
262	2.50899	1.35739	-1.15159	0.60873	-0.916241		383	3.62278	1.72465	-1.89813	0.663446	-0.439684
702	6.06638	1.34858	-4.7178	0.855619	-0.790452		164	5.37701	1.71648	-3.66052	0.885543	-0.854734
157	1.76536	1.3483	-0.417057	0.870962	-0.145757		611	6.05725	1.71402	-4.34324	0.596751	-0.995934
214	3.26386	1.34735	-1.91652	0.475634	-0.696216		187	4.65071	1.70785	-2.94286	0.501637	-0.737531
583	2.05837	1.34565	-0.712725	0.622022	-0.496408		297	2.91103	1.69433	-1.2167	0.924447	-0.349434
672	3.19884	1.34006	-1.85878	0.500065	-0.499406		190	5.88546	1.69124	-4.19423	0.659924	-0.953074
43	2.16595	1.33954	-0.826401	0.686501	-0.380507		554	3.48135	1.69044	-1.79091	0.666176	-0.431236
390	3.66645	1.32806	-2.33838	0.631928	-0.92266		304	2.93382	1.68555	-1.24827	0.642883	-0.598938
73	3.13983	1.32284	-1.81699	0.477586	-0.590584		642	4.66187	1.68526	-2.97661	0.74014	-1.16109
167	2.11685	1.31101	-0.805842	0.500116	-0.276786		303	2.15103	1.68268	-0.468346	0.852278	-0.174722
355	7.50753	1.3083	-6.19923	0.437041	-1.2204		592	1.88658	1.67763	-0.208942	0.881579	-0.208942
661	3.34275	1.30748	-2.03527	0.640596	-0.791027		390	3.96922	1.67636	-2.29286	0.474489	-1.00824
393	5.98308	1.30349	-4.67959	0.542351	-0.990527		352	3.95272	1.66888	-2.28384	0.564282	-0.754988
230	2.4701	1.29923	-1.17087	0.63985	-0.417447		321	3.59473	1.6671	-1.92763	0.498177	-0.80678
329	2.60813	1.29168	-1.31645	0.700081	-0.491007		363	4.17006	1.6648	-2.50526	0.650114	-0.675286
251	3.56215	1.28445	-2.27769	0.499968	-0.718614		696	11.2707	1.66106	-9.60963	0.881895	-1.34715
548	1.74617	1.27828	-0.467893	0.52277	-0.24885		170	5.21234	1.65325	-3.5591	0.917204	-0.819031
198	3.21929	1.27624	-1.94305	0.721934	-1.06182		614	3.36809	1.64123	-1.72686	0.705014	-0.394642
381	2.13389	1.2726	-0.861297	0.78477	-0.350488		214	4.05558	1.63813	-2.41745	0.426536	-0.54285
121	2.66555	1.27144	-1.39411	0.657619	-0.34719		341	5.93181	1.62078	-4.31102	0.649148	-1.13438
426	3.50849	1.26453	-2.24396	0.476419	-0.743687		606	2.12051	1.60537	-0.515137	0.874816	-0.266751
418	2.6608	1.25561	-1.40519	0.523516	-1.28629		590	4.73637	1.60035	-3.13602	0.485172	-0.701438
346	2.20816	1.25522	-0.952934	0.424166	-0.531624		420	2.4344	1.59496	-0.839438	0.705509	-0.656831
510	2.55217	1.25189	-1.30028	0.339647	-0.534055		60	2.50394	1.58832	-0.915613	0.658045	-0.366506
637	3.95021	1.24962	-2.70058	0.477514	-0.698419		121	3.64569	1.58648	-2.05922	0.712201	-0.64165
300	5.0593	1.2447	-3.81459	0.599935	-1.12988		689	5.14095	1.57958	-3.56138	0.583642	-0.519681
152	3.96701	1.24275	-2.72426	0.36999	-0.822995		480	2.56966	1.57316	-0.996501	0.583891	-0.428569
195	2.55666	1.23889	-1.31778	0.473657	-0.382576		535	3.51664	1.57255	-1.9441	0.633122	-0.767712
113	2.92321	1.23625	-1.68696	0.424732	-0.462811		685	7.43893	1.56533	-5.8736	0.846523	-1.32105
377	3.45682	1.23151	-2.2253	0.513252	-0.490833		516	3.27488	1.5621	-1.71278	0.931761	-0.422975
487	2.70107	1.22917	-1.4719	0.516873	-0.450528		610	3.13056	1.55933	-1.57123	0.572812	-0.944824
211	6.22224	1.22189	-5.00035	0.317468	-0.77203		549	2.60426	1.55489	-1.04937	0.84802	-0.81796
240	7.82404	1.2195	-6.60454	0.63005	-1.18931		350	4.8014	1.55364	-3.24777	0.471742	-0.608227
536	1.27289	1.21895	-0.0539394	0.54191	-0.0539394		384	3.06186	1.55221	-1.50965	0.663512	-0.454847
441	1.94557	1.2175	-0.728071	0.746041	-0.35132		184a	5.61041	1.5391	-4.07131	0.385542	-0.782207
224	3.12663	1.21734	-1.9093	0.562909	-0.556487		207	3.38406	1.53506	-1.849	0.674882	-0.500077
540	1.38728	1.214	-0.173277	0.60082	-0.173277		44	2.3656	1.5237	-0.841903	0.809149	-0.192224
276	3.39843	1.21004	-2.18839	0.680665	-0.467126		493	2.45767	1.52208	-0.935592	0.720812	-0.267808
518	2.29857	1.20714	-1.09143	0.595785	-0.445507		208	5.13613	1.52012	-3.61601	1.02688	-1.30893
581	2.36972	1.19592	-1.17379	0.445624	-0.410339		218	2.31602	1.50045	-0.815567	0.747143	-0.318738
539	1.70017	1.19226	-0.507913	0.622446	-0.322262		142	5.26502	1.48547	-3.77955	1.06152	-0.657201
223	1.81318	1.19222	-0.620957	0.413159	-0.444712		257	3.18597	1.48015	-1.70582	1.05544	-0.553433
440	4.85628	1.18784	-3.66844	0.568071	-0.667842		43	2.01266	1.47741	-0.535247	0.639285	-0.391727
169	6.33685	1.17901	-5.15784	0.792086	-0.961803		423	2.83503	1.47261	-1.36242	0.4744	-0.488206
272	3.39805	1.17508	-2.22298	0.472783	-0.629019		266	3.37079	1.46898	-1.90182	0.534638	-0.633186
219	3.21634	1.17231	-2.04403	0.423656	-0.60041		531	1.46588	1.46588	0	0.48567	0
41	2.22626	1.16701	-1.05925	0.242796	-0.293194		623	3.47526	1.45965	-2.01561	0.64854	-0.419758
288	2.58555	1.16689	-1.41866	0.959144	-0.237471		453	2.27851	1.45061	-0.827892	0.980482	-0.171763
271	6.23592	1.15694	-5.07899	0.350345	-1.00783		494	3.18572	1.43563	-1.75009	0.48529	-1.22937
517	1.69573	1.15499	-0.540744	0.394291	-0.150867		618	6.34464	1.43453	-4.91011	0.798878	-1.00402
218	1.94698	1.15386	-0.793119	0.508495	-0.270618		161	2.3788	1.42585	-0.952951	0.678451	-0.714863
188	4.70473	1.15331	-3.55143	0.6455	-0.678065		442	4.93511	1.42244	-3.51267	0.658342	-0.54616
57	1.57026	1.15284	-0.417423	0.524069	-0.131371		155	3.40058	1.40595	-1.99463	0.580082	-0.458904
695	8.05962	1.15239	-6.90723	0.615768	-1.11875		272	3.93778	1.40007	-2.53771	1.13727	-0.913899
155	2.54363	1.1473	-1.39634	0.332804	-0.340269		626	3.78019	1.39029	-2.3899	0.560706	-0.532199
228	1.82776	1.14607	-0.681693	0.413319	-0.396594		544	1.71122	1.37767	-0.33355	0.559099	-0.221148
612	6.72301	1.14405	-5.57896	0.591574	-0.699238		50	1.70902	1.37662	-0.332405	0.725404	-0.131356
286	2.94099	1.13042	-1.81057	0.450784	-0.875506		328	4.1503	1.37624	-2.77406	0.545562	-0.554624
457	2.99547	1.12921	-1.86626	0.35167	-1.27322		438	4.10225	1.37549	-2.72676	0.79007	-0.745435
241	6.02918	1.1284	-4.90078	0.63837	-0.953021		663	4.77402	1.3725	-3.40152	0.545432	-0.764574
698	6.05175	1.12456	-4.92719	0.679238	-0.881966		111	2.91928	1.37242	-1.54686	0.436616	-0.53159
670	4.07494	1.12137	-2.95357	0.646721	-0.702678		258	1.91163	1.36998	-0.541647	0.617855	-0.218677
578	2.23292	1.11852	-1.1144	0.445695	-0.404456		136	1.82975	1.36642	-0.463327	0.326094	-0.229398
192	3.4994	1.11659	-2.38281	0.402018	-0.781075		245	2.7088	1.34671	-1.36209	1.05636	-0.207673
162	3.01011	1.11572	-1.8944	0.405425	-0.593216		325	5.2226	1.34393	-3.87867	0.403552	-0.522239
514	3.51503	1.11406	-2.40096	0.634492	-0.506257		307	1.99716	1.33696	-0.660197	0.875989	-0.142732
246	2.15253	1.10167	-1.05085	0.360483	-0.308886		505	3.25677	1.32689	-1.92988	0.468313	-0.968373
193	1.56768	1.09269	-0.474993	0.296046	-0.267079		128	1.96666	1.32454	-0.642116	0.665206	-0.441427
492	8.69025	1.09001	-7.60024	0.702195	-1.2544		269	5.06159	1.32107	-3.74052	0.409963	-0.649173
180	2.95758	1.08961	-1.86797	0.51849	-0.912494		654	3.98096	1.31366	-2.6673	1.00459	-0.689201
51	2.78656	1.08194	-1.70463	0.779019	-0.319583		391	2.32606	1.30929	-1.01676	0.663517	-0.328152
551	3.16399	1.07866	-2.08533	0.509544	-0.443337		98	2.2796	1.30647	-0.97313	1.05756	-0.475566
527	1.58661	1.07858	-0.508027	0.710561	-0.131497		177	2.77516	1.30033	-1.47483	0.580285	-0.500001
472	2.11933	1.07284	-1.04649	0.947459	-0.219985		300	3.85643	1.29831	-2.55812	0.472721	-1.02539
445	1.76889	1.07197	-0.696918	0.644569	-0.22889		243	2.71408	1.29723	-1.41685	0.579769	-0.368939
681	2.45031	1.07138	-1.37893	0.348973	-0.334323		302	3.97659	1.28736	-2.68924	0.932198	-0.534198
248	2.42341	1.06986	-1.35356	0.637557	-0.416271		59	1.28104	1.28104	0	0.878494	0
595	1.54287	1.06852	-0.474356	0.346191	-0.185282		256	2.29339	1.27648	-1.01691	0.842647	-0.276522
416	2.42087	1.06329	-1.35758	0.479685	-0.457497		68	2.09194	1.26572	-0.826211	0.892338	-0.131448
138	1.79492	1.0591	-0.735815	0.449447	-0.295591		603	2.82398	1.26486	-1.55912	0.59234	-0.591775
450	2.0484	1.0464	-1.002	0.581448	-0.351047		443	2.51377	1.26175	-1.25202	0.400703	-0.222773
674	6.48707	1.04584	-5.44123	0.588146	-1.18663		73	3.07031	1.25487	-1.81544	0.650234	-0.469371
489	2.06958	1.04254	-1.02704	0.524065	-0.505341		203	2.97702	1.25166	-1.72536	0.690606	-0.590296
47	3.49403	1.03377	-2.46026	0.647569	-0.599752		134	1.54145	1.25075	-0.290702	0.479129	-0.151108
611	4.36577	1.03344	-3.33233	0.396012	-0.646658		292	1.87409	1.24347	-0.630615	0.654044	-0.349391
165	2.43716	1.0199	-1.41726	0.568699	-0.286601		451	3.14689	1.23561	-1.91129	0.978463	-0.860153
34	2.18023	1.01656	-1.16367	0.533349	-0.517212		680	2.45954	1.21298	-1.24656	0.414166	-0.327596
204	2.53029	1.01398	-1.51631	0.532992	-0.501585		137	4.07507	1.20895	-2.86613	0.403577	-1.19423
90	3.30808	1.00659	-2.30149	0.281802	-0.513794		500	5.4399	1.20834	-4.23156	0.666422	-0.66014
103	2.67023	1.00197	-1.66826	0.447779	-0.461863		102	2.59595	1.20595	-1.39	0.769146	-0.339883
523	1.00644	1.00157	-0.0048713	0.527307	-0.0048713		285	2.64953	1.2028	-1.44673	0.44126	-0.640221
423	1.82529	1.0008	-0.82449	0.335856	-0.420348		447	2.18007	1.19927	-0.980796	0.543149	-0.339593
573	2.84134	0.994843	-1.8465	0.435119	-1.05432		629	4.74716	1.19027	-3.55689	0.905185	-1.21344
442	4.96937	0.993153	-3.97622	0.643956	-0.64365		418	1.54161	1.18832	-0.353287	0.421587	-0.221931
608	2.18088	0.988544	-1.19234	0.439972	-0.450955		416	2.19075	1.18804	-1.00271	0.662472	-0.479252
484	4.29001	0.986779	-3.30323	0.424271	-0.693722		522	1.64177	1.18486	-0.456909	0.731037	-0.345447
109	2.00145	0.984776	-1.01667	0.290503	-0.221565		512	2.85458	1.18166	-1.67292	0.367368	-0.937651
657	6.00981	0.984449	-5.02536	0.709368	-0.625862		678	1.92242	1.18072	-0.741705	1.04747	-0.459262
383	2.23476	0.982941	-1.25182	0.410302	-0.361223		270	3.28963	1.17964	-2.10999	0.581406	-0.521788
132	3.02441	0.982724	-2.04169	0.494331	-0.393522		101	1.76047	1.1707	-0.589774	0.505004	-0.192388
447	2.29745	0.977188	-1.32026	0.539414	-0.643317		191	2.10181	1.1522	-0.949605	0.58001	-0.365825
615	1.47719	0.973747	-0.503443	0.368662	-0.139325		167	2.76193	1.15107	-1.61086	0.440431	-0.510381
617	2.48277	0.97048	-1.51229	0.631481	-0.468261		69	1.92819	1.14213	-0.786057	1.13919	-0.247474
596	1.46023	0.963812	-0.496422	0.554307	-0.185504		586	2.47972	1.13725	-1.34247	0.440401	-0.643482
682	4.35929	0.961527	-3.39777	0.59103	-0.836239		322	4.46485	1.1288	-3.33605	0.433207	-0.675852
636	4.7146	0.961284	-3.75331	0.407378	-0.486995		55	1.96983	1.12398	-0.84585	0.496178	-0.522041
633	5.46446	0.95704	-4.50742	0.534539	-0.78329		574	2.16087	1.12134	-1.03953	1.11918	-0.387897
270	4.04528	0.95337	-3.09191	0.326236	-1.19077		223	2.45726	1.11222	-1.34504	0.4592	-0.546567
304	3.73328	0.952402	-2.78087	0.338793	-0.725197		437	4.03654	1.09986	-2.93668	0.533227	-1.01207
659	6.63056	0.952117	-5.67845	0.401969	-0.992655		627	2.12608	1.09279	-1.03329	0.740116	-0.349723
604	2.07954	0.947545	-1.13199	0.500025	-0.354154		630	4.71928	1.09086	-3.62842	0.74067	-0.808737
496	3.22087	0.945163	-2.27571	0.375733	-0.699145		201	1.76615	1.08795	-0.678199	0.696413	-0.318759
503	1.60691	0.944628	-0.662283	0.529436	-0.131288		427	1.92804	1.06941	-0.85863	1.06739	-0.324923
379	2.71731	0.942497	-1.77482	0.404615	-0.822639		324a	2.14027	1.06879	-1.07148	0.465945	-0.359621
541	1.42341	0.933916	-0.489489	0.34843	-0.302767		96	1.75178	1.05979	-0.691992	0.506607	-0.368117
663	2.82666	0.933288	-1.89337	0.419694	-0.460825		172	3.04075	1.05566	-1.98509	0.459197	-0.780354
330	5.93359	0.926918	-5.00667	0.286938	-0.636056		195	3.84544	1.05285	-2.7926	0.568242	-0.963323
98	1.93276	0.920606	-1.01215	0.686348	-0.296483		153	4.43319	1.0438	-3.38939	0.690191	-0.808658
181	2.41867	0.9153	-1.50337	0.438311	-0.634372		445	1.63243	1.04085	-0.591575	0.70012	-0.172384
168	4.44158	0.915283	-3.52629	0.43385	-0.715924		264	2.14712	1.03678	-1.11034	1.03678	-0.465761
616	3.17812	0.913434	-2.26468	0.358496	-0.506198		523	1.04339	1.03281	-0.0105826	0.373148	-0.0105826
361	2.57095	0.904499	-1.66645	0.438986	-0.578964		84	4.60348	1.03253	-3.57095	0.271842	-0.73098
658	3.35746	0.899425	-2.45803	0.548702	-0.780604		597	2.60896	1.03118	-1.57778	0.768357	-1.05152
454	1.43375	0.887431	-0.546322	0.477008	-0.198786		450	2.42839	1.03113	-1.39726	0.383121	-1.17266
413	4.03009	0.881059	-3.14903	0.338773	-0.657004		622	2.72755	1.02965	-1.6979	0.460093	-0.561718
571	1.145	0.880349	-0.264656	0.879942	-0.260036		660	2.59097	1.02668	-1.56429	0.556697	-0.327402
259	1.80492	0.876282	-0.928641	0.599022	-0.218934		537	1.1561	1.02457	-0.131534	0.671376	-0.111839
55	1.35251	0.868866	-0.483641	0.447488	-0.137045		189	5.28655	1.01939	-4.26716	0.566785	-0.945137
648	7.93994	0.868703	-7.07124	0.307051	-1.37222		441	2.27343	1.01628	-1.25714	0.537868	-0.334185
656	3.46844	0.868123	-2.60031	0.234469	-0.613137		131	2.46348	1.01171	-1.45177	0.820023	-0.578374
660	2.83597	0.866882	-1.96909	0.604627	-1.08944		666	3.18503	1.01129	-2.17374	0.935808	-0.625129
71	1.35028	0.866526	-0.483756	0.394192	-0.305535		41	2.04323	1.00806	-1.03517	0.506398	-0.272256
631	1.78748	0.866084	-0.921399	0.350844	-0.243313		387	1.27451	1.00609	-0.268428	0.722988	-0.114712
532	1.13754	0.863986	-0.27355	0.747594	-0.166262		645	4.47331	1.00476	-3.46855	0.38669	-0.777691
497	2.42698	0.863035	-1.56395	0.470654	-1.15417		664	4.1913	1.00475	-3.18655	0.512706	-0.74586
54	2.16954	0.862578	-1.30697	0.420581	-0.569224		690	6.21213	1.00443	-5.20771	0.694585	-1.04317
92	4.66428	0.85983	-3.80445	0.468183	-0.964401		570	2.28718	0.992695	-1.29449	0.354618	-0.776383
689	4.8532	0.859586	-3.99361	0.660429	-0.992757		88	2.31001	0.98817	-1.32184	0.531061	-0.379112
122	1.65062	0.857683	-0.792936	0.366421	-0.338942		333	3.02971	0.987739	-2.04197	0.532444	-0.900349
266	3.89933	0.854039	-3.04529	0.264723	-1.05257		518	4.8153	0.98592	-3.82938	0.518208	-1.11623
508	2.25154	0.85072	-1.40082	0.580976	-0.439642		584	2.34186	0.982964	-1.3589	0.457015	-0.59188
594	5.90789	0.842798	-5.0651	0.462817	-0.987886		115	3.1004	0.980226	-2.12017	0.814009	-0.669185
342	3.89833	0.839673	-3.05866	0.708271	-0.88187		93	2.70879	0.974193	-1.7346	0.506259	-0.575902
368	2.58112	0.836078	-1.74504	0.568869	-0.726782		697	2.6808	0.974179	-1.70662	0.357275	-0.739769
666	1.69647	0.832598	-0.863871	0.423891	-0.486352		246	3.79591	0.970362	-2.82555	0.630666	-0.631949
675	2.83172	0.829846	-2.00188	0.46946	-1.11187		424	2.6951	0.966731	-1.72836	0.830849	-0.608813
130	1.77857	0.825386	-0.953179	0.242392	-0.517553		57	2.12186	0.966465	-1.15539	0.816086	-0.504407
127	1.89112	0.817362	-1.07376	0.434514	-0.330083		508	3.18037	0.964686	-2.21568	0.485183	-1.33257
116	1.47059	0.815813	-0.654777	0.311506	-0.424776		572	1.314	0.964049	-0.349946	0.738686	-0.118799
333	2.99425	0.812674	-2.18158	0.42385	-0.359049		511	1.33202	0.958034	-0.373988	0.540807	-0.116406
589	2.79457	0.812562	-1.98201	0.206409	-0.361468		346	3.04638	0.927598	-2.11878	0.485126	-1.11164
665	5.10951	0.810193	-4.29932	0.436465	-0.763647		249	4.26119	0.922118	-3.33907	0.503813	-0.810525
685	5.31988	0.808891	-4.51098	0.659871	-0.621216		113	3.79692	0.917155	-2.87976	0.367286	-0.711528
446	3.39202	0.805601	-2.58642	0.203745	-0.84342		78	5.04212	0.91684	-4.12528	0.442644	-0.683779
100	1.802	0.797704	-1.00429	0.370968	-0.553252		385	2.91919	0.904967	-2.01423	0.47397	-0.563699
171	6.16271	0.795125	-5.36759	0.555444	-0.9236		633	5.8184	0.904838	-4.91356	0.386505	-1.01891
549	1.2495	0.788901	-0.460597	0.375985	-0.275145		334	3.62966	0.90388	-2.72578	0.411056	-1.57491
88	1.96786	0.782089	-1.18577	0.588604	-0.320157		530	1.31792	0.903421	-0.4145	0.366436	-0.4145
439	3.04638	0.77676	-2.26962	0.270586	-0.656906		129	1.55091	0.902257	-0.64865	0.364603	-0.242729
699	6.97803	0.772452	-6.20558	0.381297	-1.20762		233	2.85396	0.897857	-1.9561	0.830875	-0.548364
630	3.53891	0.768238	-2.77067	0.242711	-0.678947		681	2.58092	0.893453	-1.68747	0.484267	-0.454108
294	6.19046	0.766091	-5.42436	0.242122	-1.05048		659	5.9518	0.88771	-5.06409	0.349238	-0.705013
68	1.47287	0.760625	-0.712244	0.242731	-0.131499		579	1.87812	0.886424	-0.991696	0.509731	-0.63328
129	1.25459	0.75492	-0.499669	0.339029	-0.131524		330	4.92434	0.875633	-4.04871	0.534152	-0.824128
533	1.66669	0.753132	-0.913561	0.509667	-0.477328		638	4.1766	0.869378	-3.30722	0.595523	-0.945649
250	3.2743	0.750343	-2.52396	0.413199	-0.687283		359	1.66333	0.867836	-0.795496	0.867115	-0.251707
421	2.17341	0.749402	-1.424	0.460754	-0.249974		286	1.65741	0.866767	-0.790647	0.303573	-0.205662
220	1.20796	0.749147	-0.458815	0.672264	-0.145372		503	1.55615	0.864212	-0.691939	0.505803	-0.118968
261	1.26827	0.741791	-0.52648	0.368723	-0.218918		86	2.53046	0.851565	-1.67889	0.40415	-0.475783
455	2.29119	0.739733	-1.55145	0.309783	-0.309602		157	2.67764	0.8379	-1.83974	0.8379	-0.784264
159	1.80337	0.73935	-1.06402	0.693362	-0.419056		524	2.44721	0.837225	-1.60999	0.531913	-0.574222
686	3.79004	0.729821	-3.06022	0.306563	-0.795558		222	3.41821	0.826046	-2.59217	0.42448	-0.671527
141	4.71121	0.726204	-3.985	0.303096	-0.631367		458	1.19958	0.825628	-0.373954	0.484251	-0.242575
303	2.37011	0.724997	-1.64511	0.340202	-0.628858		501	2.21036	0.822016	-1.38834	0.677906	-0.714355
107	1.7595	0.719967	-1.03953	0.33476	-0.214961		217	3.6498	0.81602	-2.83378	0.690321	-0.417988
238	6.57587	0.717123	-5.85875	0.361849	-1.16263		582	1.24466	0.81276	-0.431897	0.485503	-0.23189
701	2.859	0.710525	-2.14847	0.425176	-0.654803		382	3.05753	0.803705	-2.25383	0.474039	-0.925901
676	2.362	0.70956	-1.65244	0.403475	-0.378506		580	2.21322	0.801377	-1.41184	0.394383	-0.616256
332	5.09237	0.707028	-4.38534	0.425704	-0.696408		376	1.35778	0.797877	-0.559905	0.474289	-0.245531
435	2.04438	0.706305	-1.33808	0.419329	-0.361271		126	1.42654	0.797229	-0.629307	0.437465	-0.205701
522	0.927742	0.702592	-0.22515	0.242798	-0.171935		193	1.74524	0.79148	-0.953758	0.790664	-0.291679
673	2.59525	0.701453	-1.8938	0.423918	-0.696694		296	1.93873	0.790137	-1.14859	0.602593	-0.338795
247	1.94214	0.700345	-1.24179	0.263173	-0.376465		367	1.48878	0.78896	-0.699816	0.262987	-0.413776
584	1.37233	0.697674	-0.674652	0.298769	-0.242731		439	3.52065	0.787855	-2.7328	0.474075	-0.82578
84	4.32246	0.690829	-3.63163	0.295942	-0.674495		602	2.54289	0.779442	-1.76345	0.354195	-0.643066
602	2.20287	0.685393	-1.51748	0.253507	-0.48499		237	2.7812	0.778596	-2.00261	0.406088	-0.59905
679	1.13692	0.68488	-0.452043	0.415892	-0.103636		288	2.88226	0.772379	-2.10988	0.772379	-0.599583
245	2.08658	0.682117	-1.40446	0.34799	-0.286425		83	2.51902	0.771401	-1.74762	0.507775	-0.504721
526	1.45942	0.681707	-0.777712	0.473769	-0.591964		440	2.97859	0.766495	-2.21209	0.326419	-0.455167
337	4.94149	0.677377	-4.26411	0.251287	-1.14546		541	1.71367	0.766358	-0.947313	0.72891	-0.333714
614	2.09423	0.673337	-1.42089	0.541824	-0.209091		533	1.51414	0.760511	-0.753628	0.759687	-0.605662
225	1.71233	0.6638	-1.04853	0.498133	-0.259895		634	5.97547	0.759721	-5.21575	0.371336	-0.972092
209	3.29497	0.655922	-2.63905	0.347186	-0.503357		278	4.17791	0.757448	-3.42046	0.628708	-0.661883
42	1.09167	0.652805	-0.438869	0.321374	-0.149898		547	1.42363	0.753612	-0.670017	0.490623	-0.603659
237	2.86426	0.652701	-2.21156	0.451175	-0.697374		495	2.57526	0.748268	-1.82699	0.48533	-0.999365
137	2.06824	0.652248	-1.41599	0.338956	-0.406881		215	2.68239	0.742242	-1.94015	0.535986	-0.438454
327	1.79162	0.651101	-1.14052	0.242634	-0.262307		179	3.07737	0.736686	-2.34068	0.459024	-0.436077
623	2.30965	0.640819	-1.66883	0.367017	-0.564313		279	1.50888	0.735993	-0.772885	0.37901	-0.287046
178	2.97859	0.630769	-2.34782	0.431198	-0.64847		127	1.89047	0.734255	-1.15621	0.73231	-0.581015
632	7.20573	0.629365	-6.57637	0.629365	-0.975681		35	1.76546	0.734145	-1.03131	0.379751	-0.335489
519	3.30015	0.628561	-2.67159	0.424319	-1.13712		520	3.3104	0.733897	-2.57651	0.36619	-0.692218
420	1.78736	0.62309	-1.16427	0.35207	-0.422259		521	2.19829	0.729114	-1.46917	0.466162	-0.494118
664	2.92398	0.614991	-2.30899	0.440785	-0.784122		74	1.42034	0.712586	-0.707753	0.358349	-0.240498
115	2.19555	0.611104	-1.58445	0.252269	-0.554011		39	1.06168	0.708828	-0.35285	0.499454	-0.102455
126	0.764494	0.601864	-0.16263	0.350637	-0.0780904		571	1.05259	0.702677	-0.349908	0.702677	-0.29726
486	1.86332	0.592972	-1.27035	0.198526	-0.413045		54	2.90261	0.697783	-2.20483	0.506284	-0.617354
378	1.3345	0.589524	-0.744979	0.338995	-0.321721		239	1.61311	0.686159	-0.926947	0.351005	-0.276419
495	1.26049	0.587388	-0.673098	0.445972	-0.242671		174	1.43739	0.685706	-0.751681	0.685706	-0.48514
177	1.55605	0.583597	-0.972453	0.51624	-0.397867		457	2.84006	0.68347	-2.15659	0.392882	-1.26429
32	3.31015	0.58229	-2.72786	0.365985	-1.06306		472	2.3354	0.681675	-1.65373	0.681675	-0.65691
189	3.7051	0.578778	-3.12632	0.488938	-0.452637		169	3.98163	0.673675	-3.30796	0.327441	-0.961
498	1.72962	0.576774	-1.15284	0.29861	-0.355925		225	1.9065	0.672103	-1.2344	0.324557	-0.379953
448	4.17594	0.574192	-3.60175	0.324518	-0.687478		499	2.06608	0.671059	-1.39502	0.464201	-0.851537
618	3.26033	0.571259	-2.68907	0.272556	-0.582991		261	1.23776	0.669795	-0.567969	0.482126	-0.205793
326	2.76884	0.569175	-2.19967	0.33884	-0.389646		171	6.31371	0.66695	-5.64676	0.458811	-0.920054
119	1.68037	0.56863	-1.11174	0.290404	-0.509856		326	2.21782	0.656289	-1.56153	0.34158	-0.367506
35	1.29928	0.567221	-0.73206	0.224424	-0.357993		529	2.08548	0.654559	-1.43092	0.276647	-1.08706
501	1.81657	0.561046	-1.25553	0.21882	-0.421096		67	1.21792	0.63808	-0.579838	0.35841	-0.234157
634	6.2995	0.557391	-5.7421	0.259588	-1.01973		36	1.3171	0.636507	-0.680591	0.272776	-0.394639
579	1.35523	0.555142	-0.800084	0.495881	-0.339104		109	1.97222	0.634511	-1.33771	0.247088	-0.494384
136	1.7482	0.551883	-1.19631	0.499879	-0.630486		259	1.42276	0.628088	-0.794669	0.335655	-0.277443
662	4.33891	0.548361	-3.79055	0.477104	-1.10283		370	1.2143	0.625917	-0.588387	0.410137	-0.143587
545	1.86282	0.537763	-1.32506	0.298654	-0.44048		38	1.93988	0.61859	-1.32129	0.235507	-0.491659
646	2.65644	0.535731	-2.12071	0.299457	-0.618994		308	3.81097	0.617143	-3.19383	0.35156	-0.618616
96	0.832877	0.533389	-0.299488	0.528092	-0.14992		248	1.96196	0.615904	-1.34606	0.366702	-0.414573
45	1.21107	0.527391	-0.683682	0.31292	-0.381456		368	1.74386	0.614289	-1.12957	0.410035	-0.27686
52	0.852024	0.526206	-0.325818	0.262886	-0.131497		366	1.24738	0.609069	-0.63831	0.420943	-0.143776
449	1.84094	0.524802	-1.31614	0.304332	-0.84746		42	1.30575	0.603462	-0.702287	0.601704	-0.323753
242	2.29071	0.521133	-1.76958	0.521133	-0.676149		688	4.58716	0.6021	-3.98506	0.234354	-0.761803
33	2.88466	0.517943	-2.36672	0.238169	-0.757201		294	3.43669	0.601075	-2.83562	0.262632	-0.938201
174	0.965874	0.515166	-0.450708	0.47002	-0.242632		631	2.2878	0.591257	-1.69655	0.589076	-0.414487
654	2.00765	0.512477	-1.49517	0.242679	-0.419776		361	1.64819	0.591176	-1.05701	0.215911	-0.34914
628	2.07512	0.502498	-1.57262	0.338869	-0.638334		298	1.04957	0.588885	-0.460684	0.587406	-0.310266
483	1.62454	0.500637	-1.1239	0.249536	-0.462955		593	1.9442	0.586519	-1.35769	0.586519	-0.441723
56	2.88545	0.498799	-2.38665	0.468071	-0.88866		199	2.70542	0.581092	-2.12433	0.366385	-0.456692
538	1.64731	0.496491	-1.15082	0.445758	-0.289756		175	1.88335	0.579443	-1.3039	0.579443	-0.319497
102	2.03823	0.492143	-1.54608	0.211395	-0.380647		456	1.03962	0.572145	-0.467473	0.311796	-0.172662
196	0.99119	0.491367	-0.499824	0.371194	-0.265045		202	2.56649	0.565397	-2.00109	0.279677	-0.805488
597	1.23289	0.486005	-0.746882	0.354641	-0.271181		349	1.65286	0.563489	-1.08937	0.563489	-0.590063
376	1.42696	0.48521	-0.941747	0.242641	-0.394152		449	1.67918	0.558378	-1.12081	0.298687	-0.729528
299	2.08272	0.479317	-1.6034	0.479317	-0.691171		154	1.5206	0.553757	-0.966839	0.360779	-0.386266
296	1.25873	0.478456	-0.780278	0.131503	-0.248947		422	2.68323	0.531757	-2.15147	0.531757	-0.723853
258	1.1296	0.473383	-0.656214	0.339151	-0.359878		250	2.29813	0.530028	-1.7681	0.476358	-0.500354
582	1.57276	0.470256	-1.10251	0.242636	-0.562762		89	1.54522	0.524262	-1.02096	0.416322	-0.503839
493	2.88247	0.470253	-2.41222	0.338886	-0.494395		72	3.04181	0.524057	-2.51775	0.358228	-0.730806
520	3.53461	0.466596	-3.06801	0.242167	-1.10298		306	4.10848	0.523644	-3.58483	0.268791	-0.627578
324a	2.92972	0.465235	-2.46449	0.338776	-0.689817		112	1.60026	0.517774	-1.08248	0.226777	-0.486591
422	2.97739	0.460754	-2.51663	0.460754	-0.584694		550	1.04083	0.515517	-0.525315	0.263104	-0.33002
427	0.894311	0.457286	-0.437024	0.242977	-0.219895		381	1.82852	0.510565	-1.31796	0.257365	-0.414752
212	2.4291	0.442686	-1.98641	0.423244	-0.757186		454	1.26555	0.509566	-0.755979	0.302269	-0.441421
576	1.8173	0.439174	-1.37813	0.439174	-0.738653		587	1.56199	0.502228	-1.05976	0.26498	-0.51888
328	6.71918	0.425424	-6.29376	0.170241	-1.37336		291	1.79957	0.499403	-1.30017	0.26288	-0.29795
161	1.05058	0.415679	-0.634903	0.203892	-0.362487		235	1.46118	0.491601	-0.969581	0.234944	-0.265208
572	1.64728	0.409728	-1.23756	0.244309	-1.02259		220	1.77908	0.491437	-1.28765	0.491437	-0.337462
202	1.68654	0.39314	-1.2934	0.39314	-0.371001		40	2.11881	0.488194	-1.63062	0.488194	-0.631294
537	0.454754	0.39166	-0.063094	0.327775	-0.0539034		672	2.6937	0.48738	-2.20632	0.207154	-0.445732
629	3.96012	0.387414	-3.57271	0.149691	-1.14641		168	5.07064	0.486835	-4.5838	0.227311	-0.996289
593	1.0717	0.386253	-0.685449	0.223457	-0.131578		583	0.927149	0.485398	-0.441752	0.485398	-0.352071
645	3.00851	0.386112	-2.6224	0.169385	-0.539355		673	2.59221	0.484776	-2.10743	0.382312	-0.40849
243	1.67141	0.384404	-1.28701	0.200431	-0.370009		542	0.875927	0.484524	-0.391402	0.483599	-0.23143
669	2.55367	0.383095	-2.17057	0.266209	-0.527632		162	3.2303	0.477855	-2.75245	0.251407	-0.797643
291	4.41296	0.373327	-4.03963	0.242261	-1.12699		265	3.77531	0.46912	-3.30619	0.262512	-0.813778
587	2.07845	0.367478	-1.71097	0.202989	-0.500168		594	7.41529	0.468312	-6.94698	0.416174	-1.38595
191	1.28138	0.352897	-0.928479	0.338988	-0.208785		181	2.58209	0.466477	-2.11561	0.466477	-0.749271
516	1.94329	0.351477	-1.59181	0.351477	-0.393467		139	1.9533	0.446962	-1.50634	0.35842	-0.475475
40	1.71984	0.349981	-1.36986	0.349981	-0.49081		47	2.60865	0.438087	-2.17056	0.272123	-0.934443
83	2.5811	0.34715	-2.23395	0.207184	-0.785228		332	3.65315	0.421831	-3.23132	0.217917	-0.526661
338	1.1247	0.338875	-0.785823	0.338875	-0.242477		100	2.11157	0.41842	-1.69315	0.358369	-0.749376
125	1.08438	0.331223	-0.753153	0.16883	-0.247388		331	1.37354	0.410542	-0.963	0.410263	-0.443248
172	2.93693	0.330226	-2.6067	0.165241	-0.854242		589	2.88859	0.410113	-2.47848	0.190895	-0.419463
154	2.54064	0.329841	-2.2108	0.242523	-0.745004		342	2.46337	0.405896	-2.05747	0.218335	-0.728382
36	2.43304	0.325337	-2.1077	0.290345	-0.517336		299	1.23249	0.403791	-0.828695	0.267295	-0.598378
101	0.996771	0.304682	-0.692089	0.131509	-0.149938		473	1.23444	0.402074	-0.832363	0.402074	-0.421335
586	1.66129	0.304165	-1.35712	0.285531	-0.695288		489	1.7025	0.387739	-1.31476	0.361021	-0.696033
233	2.29269	0.29708	-1.99561	0.262462	-0.451878		578	1.91568	0.376474	-1.53921	0.345207	-0.634162
131	1.35135	0.293166	-1.05818	0.161799	-0.481047		37	1.89715	0.375839	-1.52131	0.375839	-0.712394
437	3.15138	0.291174	-2.8602	0.156147	-1.0354		125	1.70315	0.364311	-1.33884	0.304195	-0.349259
72	2.7026	0.289897	-2.41271	0.242439	-0.466931		247	1.76078	0.363078	-1.3977	0.317093	-0.276607
491	3.16293	0.284418	-2.87852	0.184668	-0.987234		107	3.28658	0.358164	-2.92841	0.358164	-1.11594
600	3.41924	0.280938	-3.1383	0.131241	-0.772382		71	1.62657	0.357422	-1.26915	0.19154	-0.525717
499	1.4387	0.280119	-1.15858	0.280119	-0.547281		498	1.25811	0.352716	-0.905398	0.299327	-0.310105
546	1.08845	0.27938	-0.809069	0.211865	-0.442112		540	0.832806	0.345955	-0.486852	0.200632	-0.221964
298	0.414501	0.272903	-0.141598	0.242959	-0.131272		182	3.31263	0.339012	-2.97362	0.179585	-1.21152
547	0.494517	0.258675	-0.235842	0.22701	-0.235842		242	3.28395	0.318364	-2.96559	0.318364	-0.776869
349	1.52033	0.258378	-1.26195	0.131406	-0.901115		526	1.52276	0.317281	-1.20548	0.317281	-0.65154
542	0.364936	0.256546	-0.10839	0.141814	-0.0717922		156	1.90232	0.31423	-1.58809	0.31423	-0.339771
309	1.24822	0.253916	-0.994302	0.166152	-0.267344		421	1.80338	0.303865	-1.49951	0.25646	-0.676838
473	1.87233	0.249071	-1.62326	0.242477	-0.650142		323	1.59491	0.294388	-1.30052	0.196001	-0.572057
215	2.87769	0.248125	-2.62956	0.131413	-0.574921		539	1.07367	0.287023	-0.78665	0.143978	-0.554051
494	1.11721	0.244489	-0.872726	0.244489	-0.237985		194	4.88707	0.285308	-4.60177	0.14696	-1.01625
531	0.735007	0.2432	-0.491807	0.242744	-0.223344		211	5.8341	0.282878	-5.55122	0.211827	-1.06976
197	2.39798	0.235794	-2.16219	0.235794	-1.1922		353	2.73329	0.271457	-2.46184	0.271457	-0.468519
622	1.98942	0.232206	-1.75721	0.131386	-0.43429		434	2.29927	0.268251	-2.03102	0.164706	-0.738038
505	2.45637	0.22021	-2.23616	0.22021	-0.807028		116	1.09187	0.266437	-0.825434	0.266437	-0.39644
89	1.10356	0.210734	-0.892829	0.206066	-0.213778		435	2.56496	0.256306	-2.30865	0.256306	-0.616162
603	1.97129	0.189594	-1.7817	0.131388	-0.830715		562	0.479051	0.246692	-0.23236	0.246692	-0.119134
530	0.469736	0.186276	-0.283459	0.110315	-0.151962		380	2.34622	0.245222	-2.101	0.245222	-0.75786
529	0.886796	0.184869	-0.701927	0.107642	-0.563789		317	0.809609	0.244096	-0.565513	0.119457	-0.26336
306	4.51744	0.173963	-4.34347	0.111107	-0.786571		159	1.44297	0.2316	-1.21137	0.2316	-0.682327
598	1.21702	0.169452	-1.04757	0.169452	-0.568446		91	2.171	0.226712	-1.94429	0.226712	-0.346113
158	1.78139	0.162486	-1.6189	0.162486	-0.423315		196	1.16622	0.208335	-0.957882	0.159743	-0.513285
639	5.57341	0.160106	-5.4133	0.160106	-1.26863		45	1.83204	0.207819	-1.62422	0.191541	-0.428175
199	2.69152	0.156711	-2.53481	0.156711	-0.460618		679	1.73534	0.207507	-1.52783	0.207507	-0.583196
91	1.74987	0.155205	-1.59466	0.155205	-0.347869		251	2.31845	0.193276	-2.12517	0.193276	-0.895302
334	2.01396	0.154576	-1.85938	0.125816	-0.432277		262	1.21616	0.190679	-1.02548	0.190679	-0.798415
678	0.784672	0.131375	-0.653297	0.131375	-0.359646		345	1.68741	0.188948	-1.49846	0.188948	-0.500996
39	1.17693	0.13136	-1.04557	0.13136	-0.347905		327	1.4467	0.187561	-1.25914	0.187561	-0.653973
382	2.28364	0.131213	-2.15242	0.131213	-0.716977		138	1.48657	0.180181	-1.30639	0.132037	-0.616237
201	0.926174	0.129862	-0.796312	0.129862	-0.407374		506	0.445109	0.178293	-0.266815	0.141756	-0.115868
697	2.88478	0.123678	-2.7611	0.0584151	-0.550593		545	0.959462	0.162154	-0.797308	0.0778947	-0.372544
67	0.791264	0.119082	-0.672183	0.104404	-0.211064		527	1.74103	0.152127	-1.5889	0.152127	-0.913271
37	1.52455	0.11821	-1.40634	0.0689375	-0.624573		419	2.58857	0.124738	-2.46383	0.124738	-0.735088
217	3.02433	0.115619	-2.90871	0.0872695	-0.415742		487	1.79853	0.118531	-1.68	0.0780345	-0.584519
511	0.497304	0.111955	-0.385349	0.111955	-0.131663		598	1.49131	0.102503	-1.38881	0.102503	-0.73023
506	1.05527	0.11112	-0.944155	0.11112	-0.479225		675	2.93674	0.102434	-2.8343	0.102434	-0.597576
86	1.53276	0.093828	-1.43893	0.093828	-0.387249		122	0.736332	0.0980847	-0.638247	0.0602678	-0.339113
649	2.96247	0.0855038	-2.87696	0.0580386	-0.532374		180	1.92495	0.097659	-1.8273	0.097659	-0.852459
550	1.36217	0.0771844	-1.28498	0.0771844	-0.486827		536	0.641261	0.0794842	-0.561777	0.0543928	-0.44819
194	4.42456	0.0711905	-4.35337	0.0711905	-0.502307		184	2.62335	0.0793445	-2.54401	0.0793445	-0.809217
156	1.75317	0.0500668	-1.7031	0.0500668	-0.68018		52	0.428017	0.0706491	-0.357368	0.0706491	-0.131562
175	1.22691	0.0459478	-1.18097	0.0459478	-0.321368		546	1.38788	0.0543078	-1.33357	0.0543078	-0.679329
184	2.61932	0.00856709	-2.61076	0.00856709	-1.00359		338	0.76407	0.00189655	-0.762173	0.000145888	-0.28654
580	2.55713	0	-2.55713	0	-1.09168		198	2.48337	0	-2.48337	0	-0.916009
205	2.09411	0	-2.09411	0	-0.536642		205	2.22908	0	-2.22908	0	-0.534741
176	1.38986	0	-1.38986	0	-0.664765		538	1.78912	0	-1.78912	0	-0.631851
38	1.32564	0	-1.32564	0	-0.372398		576	1.41602	0	-1.41602	0	-0.36833
128	0.961513	0	-0.961513	0	-0.487207		284	0.900616	0	-0.900616	0	-0.349398
544	0.836779	0	-0.836779	0	-0.27481		301	0.890264	0	-0.890264	0	-0.218025
