# Supplementary material for: Trapping the HIV-1 V3 loop in a helical conformation enables broad neutralization
Source: Nat Struct Mol Biol. 2023 Aug 21;30(9):1323–36. doi: 10.1038/s41594-023-01062-z (PMC10497408; doi:10.1038/s41594-023-01062-z)
Supplement: Source Data Fig. 6 — Statistical source data. [file 41594_2023_1062_MOESM7_ESM.xlsx]

## Sheet: Tabelle1
Figure 6: Secondary site mutations influence Env stability and pliability
A, B, C: see Source Data Figure 5
D) Functional analysis in the conventional TZM-bl assay of BF520 resistance sites outside V3
Inhibitory concentration (uM)
bnD.8					bnD.9
	IC50	IC70	IC90			IC50	IC70	IC90
WT	0.06991	0.1025	0.1886		WT	0.02312	0.05085	0.1785
E64N	0.05321	0.0774	0.1406		E64N	0.008377	0.01463	0.03557
H66Q	0.02388	0.03491	0.06393		H66Q	0.000594	0.001325	0.00475
Q82L	0.06149	0.08595	0.1466		Q82L	0.02143	0.03899	0.1012
E560G	0.04513	0.06753	0.1283		E560G	0.002878	0.006339	0.0223
A561T	0.04139	0.05979	0.1074		A561T	0.005166	0.01125	0.03885
K588Y	0.04138	0.06967	0.1598		K588Y	0.006943	0.01437	0.0458
Q591A	0.01684	0.02502	0.04699		Q591A	0.002675	0.005604	0.01821
E) Env mutations analyzed in (D) predominantly increase sensitivity to neutralizing antibodies underlining effects on Env stability and quaternary structure.
IC50 values	(uM for DARPins, ug/ml for antibodies)									ratios
	H66Q	A561T	E560G	K588Y	WT	Q82L	Q591A	E64N			E64N	H66Q	Q82L	E560G	K588Y	A561T	Q591A
bnD.8	0.02388	0.05321	0.04513	0.04138	0.06991	0.06149	0.01684	0.04139		bnD.8	0.761121	0.341582	0.879559	0.645544	0.591904	0.592047	0.240881
bnD.9	0.0005943	0.008377	0.002878	0.006943	0.02312	0.02143	0.002675	0.005166		bnD.9	0.362327	0.025705	0.926903	0.124481	0.300303	0.223443	0.115701
CD4-IgG2	11.36	6.849	1.088	1.155	3.78	0.5357	0.9628	1.897		CD4-IgG2	1.8119	3.00529	0.14172	0.287831	0.305556	0.501852	0.254709
VRC01	0.002639	0.003108	0.01518	0.0188	0.02546	0.02713	0.02335	0.01355		VRC01	0.122074	0.103653	1.06559	0.596229	0.738413	0.532207	0.917125
VRC26.09	0.2673	1.429	22.57	45.45	13.6	49.77	34.02	35.97		VRC26.09	0.105074	0.0196544	3.65956	1.65956	3.34191	2.64485	2.50147
PGT135	0.01175	0.01468	0.02366	0.02173	0.0265	0.01951	0.02861	0.02672		PGT135	0.553962	0.443396	0.736226	0.89283	0.82	1.0083	1.07962
10E8	0.008654	0.009858	0.007192	0.0076	0.1216	0.03815	0.06765	0.003452		10E8	0.0810691	0.0711678	0.313734	0.0591447	0.0625	0.0283882	0.556332
F) Modified TZM-bl assay recapitulating bnD.8 and bnD.9 resistance pattern defined during deep mutational scanning after harmonization of culture conditions.
Inhibitory concentration (uM)
bnD.8					bnD.9
	IC50	IC70	IC90			IC50	IC70	IC90
WT	0.01981	0.2652	0.1993		WT	0.1166	0.2652	0.982
E64N	0.01824	0.4145	3.137		E64N	0.07169	0.4145	6.787
H66Q	0.08911	1.718	3.794		H66Q	0.3224	1.718	10
Q82L	0.02437	1.141	0.6832		Q82L	0.1847	1.141	10
E560G	0.04507	1.716	1.48		E560G	0.3545	1.716	10
A561T	0.2225	1.818	4.57		A561T	0.6429	1.818	9.525
K588Y	0.02751	0.8155	0.626		K588Y	0.1269	0.8155	10
Q591A	0.00219	0.2871	1.292		Q591A	0.05907	0.2871	2.861
G) Induction of gp120 shedding from JR-FL Env pseudotyped virions
relative shedding in %
No Inhibitor	2F5 (100 µg/mL)	2F5	bnD.3	bnD.8	bnD.8_trc	bnD.9	bnD.9 L15D
0	95	93		16		52
0	91	88	82	41	34	44	23
0	89	86	81	17	9	19	24
