# Supplementary material for: Trapping the HIV-1 V3 loop in a helical conformation enables broad neutralization
Source: Nat Struct Mol Biol. 2023 Aug 21;30(9):1323–36. doi: 10.1038/s41594-023-01062-z (PMC10497408; doi:10.1038/s41594-023-01062-z)
Supplement: Source Data Extended Data Fig. 1 — Statistical source data. [file 41594_2023_1062_MOESM8_ESM.xlsx]

## Sheet: 1C
Source Data Extended Data Figure 1
C) Overview of DARPin RD selections
Neutralization
Selection	I	II	III	IV	V
No neutralization	3	139	189	130	347
Weak neutralization	2	34	2	27	9
Broad neutralization	9	19	1	35	28
Binding
Selection	I	II	III	IV	V
V3-specific	39	81	27	53	188
trimer -specific	34	80	163	58	29
No binding	76	30	2	81	188
