# Supplementary material for: Trapping the HIV-1 V3 loop in a helical conformation enables broad neutralization
Source: Nat Struct Mol Biol. 2023 Aug 21;30(9):1323–36. doi: 10.1038/s41594-023-01062-z (PMC10497408; doi:10.1038/s41594-023-01062-z)
Supplement: Source Data Extended Data Fig. 8 — Statistical source data. [file 41594_2023_1062_MOESM9_ESM.xlsx]

## Sheet: Tabelle1
Source Data Extended Data Figure 8
B) Neutralization capacity of size-increased variants of bnD.8 and bnD.9
IC50 values (nM)
	SF162	Bal26	CAP88-6mo	JRCSF	RHPA
bnD.9_opt + α-His Ab	2.227	20.12	19.26	112.5	88.8
bnD.9_opt_Fc	0.007253	15.99	226.9	3929	1517
bnD.9_opt	2.832	32.38	23.36	101.4	115.3
bnD.9	180.2	511.8	10000	3088	1001
bnD.8_trc + α-His Ab	1.766	21.79	32.57	31.46	31.44
bnD.8_trc_Fc	0.00156	7.354	1068	3503	4641
bnD.8_trc	2.614	16.54	19.31	47.83	45.56
bnD.8 + α-His Ab	8.128	97.96	450	450	401.9
bnD.8_Fc	0.6631	176.4	10000	10000	10000
bnD.8	8.843	139.9	192.2	107	129
