# Supplementary material for: Trapping the HIV-1 V3 loop in a helical conformation enables broad neutralization
Source: Nat Struct Mol Biol. 2023 Aug 21;30(9):1323–36. doi: 10.1038/s41594-023-01062-z (PMC10497408; doi:10.1038/s41594-023-01062-z)
Supplement: Source Data Extended Data Fig. 9 — Statistical source data. [file 41594_2023_1062_MOESM10_ESM.xlsx]

## Sheet: Tabelle1
Source Data Extended Data Figure 9
PBMC culture escape virus selection
Wildtype
	Weeks	RLU WT virus	c (bnD.8) nM	IC50s (bnD.8) (nM)
	0		30	74
	1	4900	30
	2	500	30
	3	3200	60
	4	2400	60	142
	5	38000	100
	6	10000	300
	7	16000	500
	8	5000	1000
	9	8000	3000	33000
Mutational library
	Weeks	RLU Library	c (bnD.8) nM	IC50s (bnD.8) (nM)
	0		30	74.094
	1	820	30
	2	300	30
	3	300	60	235
	4	1200	60
	5	17000	100
	6	39000	300
	7	16000	500
	8	3500	1000
	9	79000	3000	33000
