# Supplementary material for: Trapping the HIV-1 V3 loop in a helical conformation enables broad neutralization
Source: Nat Struct Mol Biol. 2023 Aug 21;30(9):1323–36. doi: 10.1038/s41594-023-01062-z (PMC10497408; doi:10.1038/s41594-023-01062-z)
Supplement: Source Data Extended Data Fig. 10 — Statistical source data. [file 41594_2023_1062_MOESM11_ESM.xlsx]

## Sheet: Tabelle1
Source Data Extended Data Figure 10
bnD.4 and bnD.8 site differential selection
bnD.4								bnD.8
site	abs_diffsel	positive_diffsel	negative_diffsel	max_diffsel	min_diffsel			site	abs_diffsel	positive_diffsel	negative_diffsel	max_diffsel	min_diffsel
318	28.1533	27.9699	-0.183399	5.64636	-0.0916996			316	27.812	27.7336	-0.0784363	3.84577	-0.0784363
702	18.62	8.35887	-10.2611	2.59783	-1.77474			312	22.2528	22.2528	0	3.16486	0
625	17.8249	5.22943	-12.5955	1.96004	-1.91813			64	20.738	20.738	0	2.28968	0
612	17.5034	2.17411	-15.3293	1.55235	-1.78515			323	17.9451	16.7953	-1.14974	2.9701	-0.704419
394	17.4718	10.2946	-7.17717	1.88628	-1.56904			320	16.482	16.3427	-0.1393	2.87291	-0.105575
200	16.5921	13.755	-2.83712	2.72415	-0.611348			66	16.2662	16.2199	-0.0462254	2.27005	-0.0462254
621	16.3048	5.08167	-11.2231	1.80559	-1.94942			588	14.618	14.5203	-0.097733	2.22737	-0.0594073
613	16.2179	10.5144	-5.70354	1.96543	-1.69263			591	14.3019	14.2195	-0.0823757	3.34929	-0.0823757
392	15.7327	9.64728	-6.08538	2.72391	-1.57925			625	13.2655	10.7248	-2.54078	1.73266	-0.813329
464	15.423	6.41266	-9.01034	1.93758	-1.35368			560	12.82	12.198	-0.622059	3.11936	-0.344325
492	15.3061	5.7289	-9.57719	1.61289	-1.48312			557	12.7412	12.6151	-0.126065	1.9016	-0.126065
644	15.1774	4.82198	-10.3554	1.50705	-1.8985			77	12.538	10.7428	-1.7952	1.99272	-0.575706
213	15.0706	9.89392	-5.17663	2.52949	-1.11699			82	12.4941	10.298	-2.19615	2.51234	-0.645441
240	15.0559	6.77446	-8.28139	2.3068	-1.5034			567	10.65	10.2296	-0.420432	2.52696	-0.389589
400	14.8945	9.64257	-5.25193	2.09864	-0.986864			534	10.5311	8.09891	-2.43217	2.57543	-1.14495
634	14.8316	4.14791	-10.6837	1.92674	-1.79457			648	10.1932	1.24105	-8.95219	0.742077	-1.23236
624	14.6953	5.0076	-9.68773	1.48187	-2.13776			65	10.0989	8.06721	-2.03169	1.4497	-0.754186
340	14.5607	6.46915	-8.09155	1.89758	-1.4662			81	9.99787	9.82878	-0.169092	1.20697	-0.10399
410	14.5271	8.11738	-6.40971	2.21912	-1.05316			213	9.73326	8.86655	-0.866707	1.84956	-0.677071
620	14.3288	3.66951	-10.6593	1.4306	-1.72982			244	9.5625	8.40517	-1.15733	2.92404	-0.200629
641	14.0776	6.79584	-7.28179	1.86265	-1.53432			620	9.47845	2.89689	-6.58155	0.964574	-1.14298
695	14.0631	1.69108	-12.372	0.961327	-1.96704			255	9.21571	8.83616	-0.379552	1.59857	-0.164034
395	13.9975	3.20455	-10.793	1.40876	-1.63258			561	9.05053	8.63844	-0.412089	3.2424	-0.191139
461	13.8086	8.31593	-5.49265	2.31904	-1.02645			624	8.62889	3.35183	-5.27707	1.36981	-0.841761
295	13.7525	1.88465	-11.8678	0.915367	-1.75079			655	8.49529	7.59802	-0.897271	1.2969	-0.464044
656	13.7397	5.0209	-8.71883	1.4702	-1.95774			641	8.10453	3.58088	-4.52365	1.00772	-1.07929
701	13.6953	4.93263	-8.76268	2.48545	-2.12505			632	7.947	0.137509	-7.80949	0.130252	-1.23564
696	13.5456	1.10636	-12.4393	1.10636	-2.04859			240	7.90226	3.82723	-4.07503	1.14644	-1.01469
255	13.5177	11.348	-2.16968	2.24396	-0.845438			432	7.76011	4.24593	-3.51419	1.47767	-0.630942
691	13.516	7.27327	-6.24272	2.43117	-0.816494			200	7.67121	6.18903	-1.48217	1.58213	-0.402222
232	13.4961	7.50455	-5.99157	1.63661	-1.01263			565	7.64237	7.40204	-0.240338	2.32513	-0.240338
697	13.2631	1.73951	-11.5235	1.73951	-2.31193			695	7.57952	1.5282	-6.05132	0.578137	-0.952924
395a	13.1265	7.58318	-5.54331	1.84483	-1.62393			388	7.55763	6.77906	-0.778567	1.2177	-0.372576
85	13.0639	3.49148	-9.57245	1.5212	-1.23562			61	7.52268	7.24661	-0.276066	1.71954	-0.129739
409	12.9375	6.49702	-6.44047	1.56874	-0.922394			411	7.49571	4.65968	-2.83602	1.71775	-1.00336
431	12.8237	9.12496	-3.6987	2.98971	-1.81762			621	7.46474	1.97985	-5.4849	0.720742	-1.39406
648	12.7323	3.22748	-9.50483	1.59739	-1.27934			492	7.45867	1.2229	-6.23576	0.467721	-0.830582
636	12.7273	3.69104	-9.03624	1.57759	-1.26037			231	7.42589	4.58634	-2.83955	1.81159	-0.99264
339	12.7026	10.4111	-2.29154	2.12005	-0.537822			70	7.39259	7.15061	-0.241982	1.04027	-0.241982
269	12.6661	2.98944	-9.67665	1.46622	-1.81112			577	7.37349	6.66197	-0.711517	1.73349	-0.411911
462	12.6179	4.84635	-7.7715	1.94956	-1.36084			363	7.35332	6.72696	-0.626359	1.25012	-0.335934
694	12.6127	3.22829	-9.38442	1.31978	-1.26056			79	7.31134	7.04906	-0.262281	1.48692	-0.129316
360	12.5467	4.01854	-8.52816	2.32272	-1.43516			471	7.19775	6.30698	-0.890767	1.55913	-0.43487
463	12.5358	2.78834	-9.74743	1.21937	-1.11427			478	7.19076	6.82014	-0.370623	1.29467	-0.240909
238	12.3857	4.70464	-7.68106	2.1428	-1.59357			400	7.17747	5.07389	-2.10358	1.28251	-0.480843
348	12.2545	5.58557	-6.66894	1.76283	-1.42428			585	7.173	6.63423	-0.538771	1.89224	-0.236225
110	12.2491	7.42648	-4.82265	1.99566	-1.89919			319	7.15391	6.34514	-0.808765	2.11316	-0.294825
490	12.2153	2.9622	-9.2531	1.43437	-1.8437			398	7.14876	5.28987	-1.85889	0.978947	-0.64152
267	12.0538	3.96047	-8.09336	1.99859	-1.45391			295	7.14695	2.61334	-4.5336	0.624113	-0.810096
354	11.9784	5.49708	-6.48133	1.71226	-0.89742			392	7.036	3.58701	-3.44899	0.816479	-0.807444
281	11.9706	6.27752	-5.69309	1.64818	-1.73994			699	7.02175	1.11671	-5.90504	0.533169	-0.727223
692	11.8429	2.02052	-9.82235	1.07898	-2.10556			659	6.99746	0.688087	-6.30937	0.396495	-0.940402
397	11.8363	4.62069	-7.21559	2.42851	-0.992317			696	6.98344	1.65145	-5.33199	0.523826	-0.884767
105	11.768	10.1829	-1.58509	2.89903	-1.01064			408	6.8451	3.46562	-3.37949	0.685606	-0.683631
687	11.7084	5.53337	-6.17499	2.0826	-1.3424			612	6.80057	2.60326	-4.1973	0.911803	-0.751016
677	11.702	1.52024	-10.1818	1.52024	-1.24878			559	6.76305	5.51843	-1.24462	3.09423	-0.518534
513	11.6527	6.38636	-5.26637	1.87484	-1.31983			234	6.71082	3.24096	-3.46986	0.719293	-0.806402
293	11.5701	3.20628	-8.36385	1.66149	-1.59274			85	6.68475	1.38278	-5.30198	0.975754	-0.662662
335	11.5398	2.62537	-8.91446	0.959647	-1.22824			667	6.67592	2.67727	-3.99865	1.24969	-0.725195
471	11.4705	4.87712	-6.59333	1.18173	-1.47064			558	6.64358	6.64358	0	2.21202	0
356	11.4413	3.22201	-8.21927	1.41835	-1.55906			691	6.59042	3.62172	-2.96869	1.32724	-0.916749
674	11.3842	2.80906	-8.57512	1.62358	-1.21695			184b	6.53615	4.45321	-2.08294	0.76696	-0.871762
358	11.3236	5.80078	-5.52285	1.57927	-0.913565			410	6.53052	4.61111	-1.91941	0.954188	-0.565301
152	11.3133	2.86559	-8.44776	1.68839	-1.54499			313	6.47056	5.55368	-0.916873	1.48473	-0.463319
411	11.2874	4.55166	-6.7357	1.49224	-1.53519			364	6.43315	5.30706	-1.12609	1.75064	-0.597933
699	11.2684	1.73489	-9.53348	1.03414	-1.4465			395	6.41228	1.86504	-4.54724	0.639717	-0.729319
407	11.2138	6.20094	-5.01282	1.25075	-1.05455			75	6.35903	5.97839	-0.380646	1.27661	-0.2143
637	11.2125	2.51308	-8.69944	1.96216	-2.10081			417	6.35582	4.98925	-1.36657	0.867221	-0.580542
408	11.2124	4.34017	-6.87219	0.923432	-1.06898			644	6.31592	1.89241	-4.42351	0.654679	-0.899252
351	11.1363	2.96129	-8.17498	1.26838	-1.52794			485	6.30757	2.09611	-4.21146	0.679351	-0.815346
690	11.1354	3.77858	-7.35678	1.65928	-1.55347			187	6.29144	1.99417	-4.29727	0.625279	-0.708766
700	11.1112	0.853206	-10.258	0.853206	-1.59393			674	6.21095	1.02832	-5.18263	0.626454	-1.12178
659	11.1025	3.34856	-7.75394	1.79343	-2.17125			490	6.18007	2.89693	-3.28313	0.964605	-0.93307
80	11.0726	2.80506	-8.2675	1.02759	-1.26393			386	6.17339	5.78797	-0.385418	0.963961	-0.241307
388	11.062	8.71494	-2.34706	1.88045	-0.495544			314	6.17249	5.81553	-0.356956	1.86618	-0.244236
485	11.0476	4.92907	-6.11848	1.31691	-1.33865			336	6.12765	2.86237	-3.26528	0.689605	-0.637891
336	11.04	3.25461	-7.78542	1.38258	-1.16799			640	6.12316	3.30948	-2.81367	1.66401	-0.469125
305	11.0025	5.88586	-5.11664	2.60801	-1.04532			238	6.09863	1.53046	-4.56817	0.739619	-1.14576
275	10.9697	3.60453	-7.36514	1.67409	-1.32676			105	6.09091	5.08842	-1.0025	1.73816	-0.589588
343	10.9408	5.4179	-5.52289	1.58213	-0.782456			464	6.03759	4.06364	-1.97394	0.622347	-0.644095
393	10.9064	6.28864	-4.61778	1.44964	-1.19004			564	6.01909	5.36478	-0.654308	1.48078	-0.143397
460	10.8954	2.87297	-8.02248	1.24615	-1.47436			232	6.01675	4.37253	-1.64422	1.14748	-0.540017
389	10.8802	6.27944	-4.60081	1.46603	-0.677209			634	6.01477	0.268845	-5.74592	0.155232	-1.09563
667	10.8461	2.82297	-8.02308	1.4819	-1.49145			658	5.99876	0.737789	-5.26098	0.737789	-0.842761
685	10.8096	1.26535	-9.54428	0.895942	-1.78365			702	5.95391	2.96784	-2.98607	1.01905	-0.83506
82	10.7941	3.35968	-7.43446	1.67802	-1.32252			221	5.95096	3.52531	-2.42564	1.63614	-0.516015
633	10.7783	2.50551	-8.27281	1.27545	-2.19843			556	5.93841	5.45708	-0.481336	1.734	-0.347688
234	10.6734	6.49063	-4.18278	1.10912	-0.991635			396	5.91911	2.65852	-3.26058	1.24919	-0.727765
363	10.6707	3.95362	-6.7171	1.56459	-1.20406			293	5.84061	2.58504	-3.25557	0.864571	-0.65827
406	10.6314	3.79328	-6.83807	0.898908	-1.08206			431	5.83959	3.56667	-2.27292	1.10534	-0.758827
268	10.6214	5.33705	-5.28433	1.68853	-0.963266			267	5.75013	2.40739	-3.34274	0.571531	-0.827849
133	10.5826	5.89205	-4.69054	1.63801	-0.947084			315	5.73606	4.30283	-1.43323	1.58861	-0.445232
372	10.5818	6.75743	-3.82436	1.69269	-1.42294			268	5.73244	2.24005	-3.49238	0.469988	-0.802121
399	10.5735	1.76089	-8.81258	0.855046	-0.986191			700	5.68542	2.00473	-3.68069	0.470094	-0.613445
632	10.5608	2.31119	-8.24957	1.58732	-2.35464			462	5.66391	2.78031	-2.88361	0.639268	-0.520457
325	10.5599	5.27971	-5.28023	2.2093	-0.605194			394	5.63078	3.703	-1.92778	1.1723	-0.57479
362	10.5429	3.08416	-7.45879	1.34293	-1.05655			135	5.62695	3.51377	-2.11318	0.751007	-0.694427
282	10.4927	6.02407	-4.46864	1.89208	-1.3477			362	5.62128	5.26434	-0.356937	1.20384	-0.165639
312	10.3926	4.97779	-5.41481	2.08386	-1.91385			275	5.60642	2.04294	-3.56347	0.517437	-0.880074
386	10.3268	4.43246	-5.89438	2.39992	-0.742214			685	5.59761	0.4416	-5.15601	0.180861	-0.792365
141	10.3246	2.16483	-8.1598	1.10952	-1.40221			282	5.57305	5.04146	-0.531584	0.816302	-0.211104
321	10.2954	6.16674	-4.12866	1.41116	-1.37064			465	5.55744	3.10591	-2.45152	0.637143	-0.672882
135	10.1621	6.21605	-3.94602	1.3914	-1.07614			397	5.55079	3.19174	-2.35906	0.735564	-0.49031
106	10.1542	4.32998	-5.82423	2.25215	-1.38622			80	5.5484	3.59095	-1.95745	1.4062	-0.448966
231	10.1457	2.78148	-7.36427	2.17932	-1.91021			281	5.54771	3.37361	-2.1741	0.913892	-0.91812
509	10.1432	4.72361	-5.41954	1.60649	-0.923576			515	5.51371	2.51675	-2.99696	1.24299	-0.823875
588	10.1301	5.7622	-4.36788	1.81818	-0.922601			694	5.50954	2.28569	-3.22385	1.66528	-0.497945
698	10.1258	5.88281	-4.24295	1.56615	-1.45926			613	5.50376	2.11119	-3.39257	0.616826	-0.64829
475	10.112	8.94868	-1.16331	1.56117	-0.414363			425	5.49799	1.90544	-3.59255	1.0486	-0.911406
594	10.0953	2.33439	-7.76087	1.40779	-1.77181			463	5.49257	1.50141	-3.99116	0.76299	-0.728883
355	10.0907	1.89517	-8.19551	0.977985	-1.32802			619	5.48556	2.46014	-3.02542	0.69608	-0.643784
689	10.0704	2.60039	-7.46997	2.59889	-1.94135			599	5.46871	3.40517	-2.06354	0.839331	-0.548869
341	10.0632	1.39161	-8.67158	1.39161	-1.12987			647	5.45445	0.480928	-4.97352	0.25387	-1.11216
364	10.0031	7.98557	-2.01753	2.489	-0.877558			254	5.42666	4.39406	-1.0326	0.752563	-0.386873
186	9.96639	2.8907	-7.07569	1.62221	-1.67656			684	5.41279	3.14252	-2.27027	0.842089	-0.69642
658	9.68729	1.38855	-8.29873	0.76818	-1.30397			321	5.39114	2.21028	-3.18086	0.92656	-0.845347
640	9.62085	4.24727	-5.37358	2.29663	-0.978329			194	5.37465	0.378431	-4.99622	0.216685	-0.664913
241	9.60787	3.81311	-5.79476	1.43574	-1.25711			653	5.36609	2.72619	-2.63991	0.746541	-0.835793
396	9.59683	2.75819	-6.83864	1.51446	-1.04824			269	5.32007	0.788097	-4.53198	0.596741	-0.950322
365	9.54139	8.18946	-1.35193	2.07294	-0.445697			274	5.31558	3.2413	-2.07428	0.685617	-0.541027
465	9.51324	3.60445	-5.90879	1.29444	-1.25943			106	5.30699	3.44674	-1.86024	0.640353	-0.443331
639	9.50345	2.68745	-6.816	1.36208	-1.54316			476	5.29886	4.10835	-1.19051	0.69831	-0.338207
87	9.48103	6.723	-2.75803	1.70153	-0.532662			355	5.28599	1.30868	-3.97732	0.534105	-0.653554
500	9.43973	6.34468	-3.09505	1.32394	-0.46936			459	5.26993	4.95343	-0.316504	0.850427	-0.241561
132	9.26061	5.78674	-3.47387	1.96314	-0.717374			252	5.23159	2.78146	-2.45013	0.92657	-0.715729
49	9.25511	5.21095	-4.04417	1.35559	-1.02159			475	5.23064	4.88514	-0.345497	1.12309	-0.171928
184b	9.23976	3.85542	-5.38434	1.51977	-1.36077			413	5.19055	1.31792	-3.87263	0.469969	-0.924513
655	9.23349	3.54928	-5.68421	1.72448	-1.08256			692	5.16905	0.331358	-4.83769	0.130999	-0.851708
560	9.22923	7.29213	-1.9371	2.81492	-0.371797			332	5.15637	0.457294	-4.69908	0.233907	-0.619466
619	9.21684	3.89347	-5.32337	1.30581	-1.00088			186	5.15483	2.22286	-2.93197	1.26307	-0.760608
350	9.20034	1.89616	-7.30418	1.89616	-1.50562			652	5.15054	3.49787	-1.65267	0.772568	-0.746857
319	9.19538	5.44411	-3.75127	2.11324	-1.25333			343	5.13015	2.39742	-2.73273	0.69345	-0.502398
432	9.18742	2.27118	-6.91624	1.30215	-0.985933			344	5.12012	2.51039	-2.60973	0.595032	-0.668803
99	9.16893	5.91025	-3.25868	1.30393	-0.903454			407	5.10896	2.45314	-2.65582	0.508722	-0.628032
413	9.15491	2.44832	-6.70659	1.21299	-0.993358			358	5.08762	2.61406	-2.47356	0.787937	-0.627052
308	9.1482	6.52673	-2.62147	2.00451	-0.741903			99	5.08728	2.8526	-2.23467	0.863395	-0.625135
315	9.09634	8.0225	-1.07384	3.88574	-0.355047			594	5.08406	0.652202	-4.43186	0.250794	-1.01586
160	9.03131	6.31774	-2.71357	1.84687	-0.894238			141	5.03598	1.64874	-3.38724	0.668737	-0.480113
467	8.99479	5.84409	-3.15069	1.9128	-1.13035			677	5.03115	2.08438	-2.94677	0.668166	-0.616165
599	8.91575	4.90774	-4.00801	1.87064	-0.806838			328	5.02642	1.25793	-3.76849	0.38806	-0.901026
652	8.89122	2.40545	-6.48577	0.959258	-0.900396			688	5.00633	1.85959	-3.14674	0.770071	-0.744113
316	8.83625	6.23482	-2.60144	4.76217	-0.589354			600	4.99306	0.442658	-4.5504	0.242188	-0.811495
320	8.82616	3.06364	-5.76252	2.10152	-1.04292			360	4.95864	2.32893	-2.62972	0.683761	-0.646038
73	8.78965	7.34721	-1.44245	1.6579	-1.12099			351	4.91355	4.03939	-0.874163	0.836912	-0.364552
77	8.78663	3.6277	-5.15893	1.5318	-1.03232			433	4.91077	1.75844	-3.15234	0.422973	-0.87843
459	8.75958	7.61973	-1.13985	2.69878	-0.381047			656	4.90221	2.47558	-2.42664	0.645516	-0.791285
289	8.75837	4.12779	-4.63058	1.37641	-1.14409			651	4.89017	3.37975	-1.51042	1.42558	-0.414906
194	8.75564	2.2602	-6.49543	0.90194	-1.29421			636	4.87018	1.3121	-3.55807	0.508164	-0.981543
51	8.75133	3.49503	-5.2563	2.11124	-1.61575			474	4.86202	4.3809	-0.48112	1.00612	-0.15562
618	8.72386	5.48185	-3.24201	1.96332	-0.887933			611	4.85784	1.28527	-3.57257	0.671727	-0.90431
357	8.67634	2.64108	-6.03525	1.15853	-1.01818			513	4.84529	1.97601	-2.86928	0.790442	-1.09427
265	8.66617	3.14471	-5.52146	1.62795	-1.53002			650	4.82474	1.5747	-3.25003	0.491667	-0.866153
693	8.65877	0.997362	-7.66141	0.824916	-1.6471			236	4.80391	2.73987	-2.06404	1.07093	-0.835563
688	8.6575	0	-8.6575	0	-1.43656			389	4.77128	2.73135	-2.03993	0.784895	-0.374032
65	8.65107	3.22122	-5.42984	1.6778	-1.13902			461	4.75872	3.09857	-1.66015	0.706277	-0.554058
236	8.64586	2.06078	-6.58508	1.15008	-1.45815			690	4.75805	2.00839	-2.74965	0.538984	-0.810627
650	8.64273	2.0634	-6.57933	1.46154	-1.74289			118	4.74593	3.17728	-1.56865	0.858234	-0.49813
440	8.5689	4.04368	-4.52521	1.62453	-1.20234			637	4.74036	0.497913	-4.24244	0.367444	-0.937623
190a	8.50826	3.01385	-5.49442	1.47966	-1.30291			271	4.72632	0.547105	-4.17921	0.26869	-0.715887
81	8.503	4.30148	-4.20152	1.25511	-1.14265			322	4.72011	1.85288	-2.86723	0.540711	-0.565676
515	8.49557	3.16905	-5.32652	2.46875	-1.34672			306	4.71939	0.676588	-4.04281	0.385891	-0.799733
600	8.44248	1.61708	-6.8254	1.61708	-1.35713			190a	4.71819	0.971029	-3.74716	0.537613	-1.08102
328	8.43743	3.32849	-5.10894	2.29895	-1.15606			372	4.69335	4.59076	-0.102591	0.630347	-0.0513805
332	8.3313	2.64861	-5.68269	1.4638	-0.740423			460	4.67656	1.807	-2.86956	0.499342	-0.646081
444	8.29621	3.8703	-4.42591	2.0099	-1.47552			442	4.65661	2.26575	-2.39085	0.508138	-0.75345
638	8.25373	0	-8.25373	0	-1.51718			399	4.65525	2.79293	-1.86231	0.637406	-0.448658
684	8.24471	2.9407	-5.30401	1.35702	-1.02878			590	4.65523	1.12897	-3.52627	0.486987	-0.905385
429	8.23736	5.05087	-3.18649	2.56126	-0.855004			49	4.64348	3.47217	-1.1713	0.58195	-0.43444
665	8.22308	2.58471	-5.63838	2.02185	-1.02336			616	4.63466	2.41701	-2.21766	0.956921	-0.377391
254	8.18567	5.52409	-2.66158	1.71185	-0.724155			563	4.59616	3.64518	-0.950974	1.00541	-0.430241
484	8.17445	0.94076	-7.23369	0.94076	-1.00904			151	4.58906	2.67523	-1.91383	0.867912	-0.501771
663	8.11422	3.73794	-4.37628	2.02951	-1.51218			477	4.58458	4.09051	-0.494076	1.22148	-0.412518
188	8.1104	3.6055	-4.5049	2.08001	-1.27924			395a	4.57459	1.01989	-3.5547	0.254507	-0.593787
187	8.10955	0	-8.10955	0	-1.34666			350	4.57078	1.7172	-2.85358	0.673498	-0.491249
290	8.09635	2.97534	-5.121	1.61953	-0.970143			698	4.5553	0.753849	-3.80145	0.373901	-1.25873
657	8.01566	1.70113	-6.31453	1.46789	-1.31418			169	4.53777	0.480094	-4.05768	0.208658	-0.640329
229	8.0143	1.01009	-7.00421	1.01009	-2.34088			429	4.51779	2.96775	-1.55003	0.940838	-0.645658
647	7.90573	0.146969	-7.75876	0.146969	-2.14085			189	4.48148	1.66202	-2.81946	0.763258	-0.586138
330	7.90135	1.98214	-5.91921	1.98214	-1.15778			241	4.46498	2.8455	-1.61948	0.621397	-0.326312
590	7.88963	2.09192	-5.79771	1.21525	-1.02872			133	4.45758	3.75461	-0.702974	0.813976	-0.200338
425	7.88697	0.490257	-7.39671	0.490257	-1.02956			354	4.45293	2.39564	-2.05729	0.340762	-0.51796
575	7.88375	3.95794	-3.92581	1.09155	-0.811141			665	4.44004	1.47331	-2.96674	0.617586	-0.94282
344	7.86185	2.49522	-5.36664	1.07482	-0.824761			484	4.40215	0.913787	-3.48837	0.579728	-0.757346
151	7.81556	2.97769	-4.83787	1.64972	-0.889621			183	4.40087	2.80645	-1.59442	0.947361	-0.768508
642	7.79369	5.8291	-1.9646	2.54077	-0.677084			305	4.39143	2.06003	-2.33139	0.526376	-0.49613
63	7.79041	4.18368	-3.60673	2.62135	-1.43584			340	4.38328	3.6117	-0.771575	0.794996	-0.226931
573	7.74631	1.86231	-5.884	1.86231	-1.38756			570	4.37582	3.84422	-0.531594	1.00935	-0.531594
108	7.72047	4.35261	-3.36787	2.05845	-1.15929			265	4.3751	1.46977	-2.90533	0.600271	-0.591607
670	7.63521	3.18588	-4.44933	1.86481	-0.778726			335	4.37092	1.61214	-2.75877	0.56263	-0.503301
448	7.62083	2.43204	-5.18879	1.30984	-0.83921			168	4.35221	1.89804	-2.45418	0.441019	-0.705052
323	7.59417	1.90712	-5.68705	1.90712	-1.3622			373	4.34902	3.46975	-0.879263	1.20987	-0.373205
185	7.54713	1.21529	-6.33185	0.692033	-0.850756			256	4.3309	2.32117	-2.00973	1.28414	-1.04291
252	7.53878	0	-7.53878	0	-1.5222			371	4.31978	1.88655	-2.43323	0.822329	-1.48854
347	7.5106	2.64771	-4.8629	0.889384	-0.687881			670	4.29409	2.06464	-2.22945	0.847897	-0.527678
211	7.4903	0.881568	-6.60874	0.881568	-1.0685			374	4.29255	3.34154	-0.951013	1.26149	-0.361398
271	7.48843	0.448013	-7.04042	0.448013	-1.10238			300	4.28294	1.48255	-2.8004	0.646698	-0.990822
476	7.44325	3.91774	-3.52551	1.55244	-0.81092			524	4.27183	3.79478	-0.477044	1.10925	-0.241337
287	7.44027	3.28879	-4.15148	1.50525	-0.969677			211	4.26927	1.29219	-2.97708	0.424188	-0.620487
322	7.43831	1.51613	-5.92218	1.51613	-1.00166			108	4.26772	3.5175	-0.75022	1.49869	-0.276856
430	7.42648	2.66756	-4.75892	1.42488	-1.51749			173	4.26761	2.471	-1.79661	0.78626	-0.541898
686	7.35561	1.63344	-5.72217	1.16546	-1.80302			229	4.25445	3.14254	-1.11191	0.850372	-0.302324
66	7.34625	4.41822	-2.92802	1.21883	-0.743508			283	4.24751	3.62517	-0.622342	0.755646	-0.243441
190	7.29757	1.98131	-5.31626	1.16019	-1.66213			693	4.2194	1.72728	-2.49212	0.744379	-0.484188
352	7.29571	2.41256	-4.88315	1.56519	-0.900622			308	4.21895	1.23777	-2.98117	0.380095	-0.545839
64	7.27685	2.82496	-4.4519	2.28437	-0.992162			290	4.20588	3.34468	-0.861202	0.576152	-0.45195
668	7.18431	0.752301	-6.43201	0.597836	-0.761265			365	4.20313	3.85182	-0.351313	1.1023	-0.17037
270	7.1483	2.34184	-4.80646	1.69865	-0.87936			514	4.19312	1.41811	-2.77501	0.981944	-0.654046
534	7.12787	2.76448	-4.36338	1.80546	-1.45061			318	4.18969	3.96321	-0.226483	0.986487	-0.113242
272	7.11571	2.95339	-4.16232	1.57141	-1.62943			409	4.1722	1.59939	-2.57281	0.634729	-0.705061
626	7.09924	3.19049	-3.90876	1.64287	-2.24721			278	4.13803	2.14922	-1.98881	0.731132	-0.715012
169	7.09391	3.32935	-3.76456	1.52069	-0.761789			671	4.12305	2.49554	-1.62751	0.958971	-0.799208
166	7.01938	0.789346	-6.23003	0.789346	-0.990783			155	4.11847	3.47014	-0.64833	1.12103	-0.203173
92	7.01833	1.63658	-5.38175	1.20117	-0.941427			184a	4.10968	1.09065	-3.01903	0.414257	-0.477431
84	7.01475	1.27813	-5.73662	0.88554	-1.48126			689	4.10521	0.954189	-3.15102	0.647708	-0.818362
585	6.99994	4.42112	-2.57882	1.72087	-0.499073			553	4.10517	1.98501	-2.12016	0.629421	-0.660312
216	6.96881	4.27489	-2.69392	1.70335	-0.901813			279	4.092	3.19169	-0.900311	0.868911	-0.242273
412	6.93571	3.70634	-3.22937	1.39827	-0.699834			633	4.08695	0.197778	-3.88917	0.12264	-0.665698
398	6.90886	3.34872	-3.56014	0.742013	-1.16465			393	4.06211	1.29292	-2.7692	0.452378	-0.470844
168	6.88155	2.24811	-4.63344	0.999709	-0.767565			285	4.04322	2.69563	-1.34759	0.706464	-0.672247
514	6.86735	2.04984	-4.81751	1.1931	-1.42242			668	4.03582	1.83473	-2.20109	0.459781	-0.699841
345	6.85217	4.27441	-2.57776	1.63791	-1.08144			166	4.02611	0.935756	-3.09035	0.403271	-0.728022
569	6.84295	3.77213	-3.07082	1.38551	-1.66607			227	4.02544	2.54773	-1.47772	0.773045	-0.362963
478	6.8261	4.57553	-2.25057	1.38082	-1.21543			357	4.00911	2.15521	-1.8539	0.512937	-0.585689
491	6.79329	1.6457	-5.14759	1.63399	-2.15262			573	3.99389	2.53369	-1.46019	0.965131	-0.850142
676	6.76292	1.98559	-4.77732	1.19523	-2.15028			287	3.98766	3.28703	-0.700632	0.814759	-0.47322
273	6.693	0.382814	-6.31018	0.382814	-1.17593			132	3.98715	1.83471	-2.15244	0.689415	-0.77999
221	6.68694	2.3577	-4.32923	1.17927	-1.4755			601	3.97381	2.11159	-1.86222	1.64352	-0.626435
192	6.6869	3.97359	-2.7133	2.31015	-0.63032			325	3.95332	0.34625	-3.60707	0.200773	-0.507989
173	6.68598	3.63378	-3.05219	1.8751	-1.03293			436	3.95105	1.31223	-2.63882	0.520375	-0.64598
283	6.65706	6.12504	-0.532011	2.50568	-0.226902			171	3.93809	1.07081	-2.86728	0.816182	-0.542974
417	6.61396	1.55775	-5.05621	1.08078	-1.26321			280	3.92505	3.12797	-0.797077	1.06665	-0.211904
249	6.6029	3.71633	-2.88657	1.73633	-0.914895			347	3.92479	2.94542	-0.979363	0.529749	-0.26051
274	6.59381	2.14021	-4.4536	0.899145	-0.94051			375	3.92451	2.79805	-1.12646	0.716652	-0.400909
442	6.57899	0	-6.57899	0	-1.16741			609	3.91274	2.38993	-1.52281	1.27865	-0.439804
662	6.5685	3.48278	-3.08572	1.52606	-0.76455			467	3.9038	1.80334	-2.10047	0.712396	-0.761108
426	6.52604	3.74516	-2.78088	1.90329	-1.18764			348	3.88088	2.19998	-1.6809	0.534226	-0.775745
629	6.51723	0.643504	-5.87372	0.643504	-1.72126			356	3.87023	1.96463	-1.9056	0.561166	-0.690802
184a	6.47955	2.51802	-3.96153	1.01023	-0.784768			58	3.86918	3.84985	-0.0193271	1.32277	-0.0193271
306	6.43557	0.771058	-5.66451	0.438684	-0.953982			117	3.85751	1.34959	-2.50792	0.786886	-0.572639
227	6.36785	1.39163	-4.97622	1.27587	-1.5446			273	3.85616	0.296192	-3.55997	0.151061	-0.580429
611	6.34337	1.78186	-4.5615	1.19963	-1.16664			97	3.8407	1.83793	-2.00277	0.842705	-0.461504
510	6.32398	2.04879	-4.2752	0.971524	-1.00011			568	3.83493	3.7166	-0.11833	0.809548	-0.108969
616	6.31554	0.370927	-5.94462	0.264496	-1.09987			687	3.82957	1.83794	-1.99163	0.654724	-0.475269
244	6.30931	3.55614	-2.75317	1.78703	-0.784469			412	3.82449	2.55107	-1.27343	0.720911	-0.423692
302	6.30701	0	-6.30701	0	-1.00209			535	3.76843	3.00282	-0.765611	1.1413	-0.412923
683	6.27276	0.49835	-5.77441	0.49835	-2.75583			649	3.76659	0.760389	-3.0062	0.491695	-0.578428
326	6.2503	3.39255	-2.85775	1.68928	-1.0889			646	3.76612	1.54663	-2.21948	0.695062	-0.844727
230	6.21786	3.63903	-2.57884	2.41156	-0.560086			589	3.73477	0.741509	-2.99326	0.338674	-0.525635
189	6.21477	0.846515	-5.36825	0.846515	-0.997632			330	3.71081	1.47932	-2.23149	1.06124	-0.503272
553	6.21465	1.61928	-4.59537	1.61928	-1.8496			569	3.69267	2.50676	-1.1859	1.2313	-0.65043
117	6.19611	1.00015	-5.19596	0.462839	-1.12305			62	3.67752	2.28398	-1.39354	1.69528	-0.382291
557	6.16897	3.26748	-2.90149	1.61307	-0.978154			291	3.67202	1.44656	-2.22546	0.512591	-0.80648
653	6.16039	2.67263	-3.48776	1.68949	-0.799153			63	3.66144	2.25502	-1.40642	0.913336	-0.339032
337	6.10604	0.479921	-5.62611	0.479921	-0.935884			428	3.66132	2.02838	-1.63294	0.582686	-0.55532
223	6.07523	4.0028	-2.07242	1.67427	-0.794493			448	3.64318	1.38778	-2.2554	0.417751	-0.398955
561	6.03098	4.78381	-1.24717	1.48733	-0.241082			626	3.63786	2.49477	-1.1431	1.29695	-0.49467
682	6.02828	1.35993	-4.66835	1.35993	-1.01781			302	3.61226	0.053163	-3.5591	0.053163	-0.580367
78	6.00657	2.46421	-3.54237	1.00001	-1.01764			555	3.60538	3.18013	-0.425249	0.788168	-0.106312
373	5.98912	2.14609	-3.84302	1.1902	-1.34173			406	3.59939	1.92385	-1.67554	0.388595	-0.733403
645	5.92157	1.24892	-4.67266	1.24892	-0.911004			352	3.58518	1.73578	-1.8494	0.709922	-0.368755
681	5.89914	4.9052	-0.99394	2.37953	-0.2783			185	3.56602	0.750232	-2.81578	0.251214	-0.555138
297	5.89391	1.71131	-4.18259	1.71131	-0.814601			152	3.55499	0.92299	-2.632	0.565328	-0.57218
481	5.88088	2.49308	-3.38779	2.05271	-0.992629			208	3.54903	1.5888	-1.96023	0.482599	-0.361478
520	5.84681	1.22463	-4.62218	1.22463	-1.51549			294	3.53845	0.875565	-2.66289	0.338737	-0.785421
518	5.84615	3.54635	-2.2998	1.3535	-0.742017			92	3.53577	0.855136	-2.68063	0.588406	-0.420249
123	5.8456	4.69241	-1.15319	2.15499	-0.330233			657	3.53413	1.88098	-1.65315	0.40763	-0.333784
474	5.82581	4.42805	-1.39776	1.7686	-0.373046			430	3.53179	2.21785	-1.31394	0.725747	-0.395614
333	5.78535	3.52027	-2.26508	1.64999	-1.44189			286	3.53011	1.68062	-1.84949	0.876177	-0.603492
256	5.75951	1.83746	-3.92205	1.83746	-2.04715			566	3.5178	2.91217	-0.605628	1.8568	-0.281759
563	5.74559	2.48782	-3.25777	2.32184	-0.820427			518	3.5019	1.28336	-2.21854	0.934393	-0.605309
446	5.74158	3.02674	-2.71484	1.36105	-0.666233			682	3.49609	1.13369	-2.3624	0.644097	-0.723169
374	5.73507	1.63918	-4.09589	1.44195	-0.992996			339	3.48945	2.04917	-1.44028	0.422951	-0.347187
214	5.73193	2.68463	-3.0473	1.65356	-0.965082			142	3.48138	0.573158	-2.90822	0.427376	-0.814405
142	5.71601	0.235588	-5.48042	0.235588	-0.943932			525	3.47807	2.15602	-1.32205	1.4312	-0.845954
415	5.69363	2.01779	-3.67584	1.78177	-0.7923			304	3.4472	0.933094	-2.5141	0.352091	-0.774804
285	5.67453	2.1528	-3.52173	1.50112	-1.41963			481	3.44421	2.40161	-1.0426	1.04479	-0.328887
664	5.66781	0.645029	-5.02278	0.645029	-2.11225			84	3.43337	0.333751	-3.09962	0.248516	-0.470778
171	5.66091	0.957021	-4.70389	0.957021	-0.756957			223	3.41888	2.26907	-1.14982	0.568939	-0.408119
90	5.65937	1.65004	-4.00933	1.09361	-0.992662			153	3.40932	1.05513	-2.35419	0.631324	-0.675226
304	5.59615	1.83681	-3.75935	0.797743	-1.56008			246	3.40856	2.02181	-1.38675	0.336504	-0.418902
535	5.57251	3.52579	-2.04672	1.30028	-1.07294			284	3.38275	3.25188	-0.130873	1.00058	-0.130873
635	5.56137	1.87852	-3.68285	1.55126	-1.1451			160	3.38233	1.68765	-1.69468	0.646348	-0.71287
433	5.55748	0.507637	-5.04984	0.400131	-1.36217			111	3.35675	3.14966	-0.207094	0.859076	-0.100434
565	5.55227	2.92626	-2.626	1.42937	-0.762686			289	3.34932	1.34931	-2.00001	0.494858	-0.735625
591	5.55213	3.53101	-2.02112	1.55645	-0.581278			249	3.33556	2.23186	-1.10369	0.753153	-0.663032
428	5.52447	2.18182	-3.34265	1.13679	-1.13141			342	3.33389	0.892639	-2.44125	0.892639	-0.728221
504	5.5123	2.04936	-3.46294	1.88653	-0.666756			604	3.31769	1.73831	-1.57938	0.631391	-0.866588
605	5.48626	1.26906	-4.2172	1.26906	-1.04534			440	3.31108	1.18284	-2.12824	0.485482	-0.51942
62	5.4502	3.15336	-2.29684	1.26992	-1.09914			663	3.29335	1.89094	-1.40241	0.583936	-0.488421
452	5.41978	2.77501	-2.64477	1.54521	-1.47281			455	3.28757	2.76932	-0.518251	0.746396	-0.131033
342	5.4109	1.58745	-3.82344	1.58745	-1.10639			381	3.27294	1.7067	-1.56623	0.575072	-0.797645
524	5.39765	1.34737	-4.05028	0.902231	-1.32119			87	3.26906	1.3969	-1.87215	0.30443	-0.447393
480	5.39613	4.55598	-0.840155	1.81888	-0.337879			664	3.26587	0.559044	-2.70682	0.36338	-0.619155
251	5.35091	3.06448	-2.28643	1.69024	-0.942711			672	3.26366	1.62191	-1.64175	0.499975	-0.477061
208	5.3274	2.09324	-3.23416	1.19263	-0.663167			480	3.2597	3.0806	-0.179095	0.791837	-0.130935
597	5.30964	2.92208	-2.38756	1.38889	-1.59337			575	3.2596	1.94845	-1.31115	0.40232	-0.555123
559	5.29836	4.04323	-1.25513	2.24314	-0.624545			661	3.25847	1.09068	-2.16779	0.499879	-0.726044
443	5.28546	3.00094	-2.28452	1.32717	-0.373037			466	3.2573	2.54414	-0.713162	0.828091	-0.262626
97	5.27688	2.00415	-3.27272	0.888365	-0.69748			520	3.24338	0.475685	-2.76769	0.316637	-1.34493
501	5.2757	3.0371	-2.23859	1.60412	-1.094			78	3.23289	1.2152	-2.01769	0.704421	-0.4998
303	5.26969	2.17152	-3.09817	2.17037	-1.07341			270	3.22035	1.41103	-1.80932	0.541725	-0.343577
258	5.2017	4.49154	-0.710155	2.63534	-0.25847			190	3.21846	0.926521	-2.29194	0.253058	-0.829961
630	5.20153	2.17152	-3.03001	1.29277	-0.588928			496	3.21184	1.75522	-1.45663	0.989865	-0.366527
210	5.15875	2.46642	-2.69234	1.26311	-0.582355			341	3.18357	1.4301	-1.75347	0.423951	-0.425255
243	5.1436	0.580745	-4.56285	0.392701	-1.8323			48	3.16863	2.22442	-0.944206	0.831401	-0.55894
33	5.14041	1.86178	-3.27863	1.14605	-0.895078			683	3.1607	1.37041	-1.79029	0.655652	-0.531754
649	5.08093	1.44237	-3.63857	1.44138	-0.60229			581	3.15289	2.48861	-0.664285	0.733553	-0.358123
589	5.05583	0.82139	-4.23444	0.760093	-0.597566			206	3.1438	1.69596	-1.44784	0.895666	-0.44822
567	5.05043	1.49855	-3.55188	1.46754	-1.02836			618	3.13743	1.1749	-1.96252	0.71367	-0.493616
46	5.00302	1.00287	-4.00015	0.503641	-1.3729			635	3.12773	1.54072	-1.58701	0.692213	-0.59243
48	4.98851	2.21107	-2.77743	1.57174	-0.807385			500	3.09176	1.61454	-1.47723	0.532502	-0.385046
651	4.93797	0.341004	-4.59696	0.25712	-0.807508			110	3.08661	2.33055	-0.756067	0.707679	-0.199881
247	4.88383	3.6373	-1.24654	2.04907	-0.638647			326	3.07484	0.557625	-2.51721	0.211835	-0.625608
604	4.87898	2.69413	-2.18485	1.69196	-2.17394			686	3.07482	0.757142	-2.31768	0.383297	-0.378086
118	4.87824	2.83226	-2.04598	1.23636	-0.510884			253	3.07024	2.36029	-0.709955	0.974097	-0.330789
294	4.86407	0.983985	-3.88009	0.777541	-1.06053			380	3.06245	1.46317	-1.59927	0.790249	-0.705697
477	4.86294	2.96532	-1.89762	1.77686	-0.631051			390	3.05487	1.26904	-1.78582	0.376182	-1.02958
607	4.84337	0.513862	-4.32951	0.513862	-0.773068			216	3.05283	2.64168	-0.411146	0.675573	-0.293126
140	4.83661	0.136984	-4.69963	0.136984	-1.87354			509	3.04696	1.31738	-1.72958	0.401745	-0.358453
70	4.80074	1.76993	-3.03081	1.03247	-0.786954			639	3.04652	0.758883	-2.28764	0.482329	-1.03938
245	4.75229	1.66534	-3.08695	1.66534	-1.19218			642	3.04424	1.31958	-1.72466	0.642237	-0.684405
346	4.73096	1.01213	-3.71883	0.690385	-2.24158			243	3.03759	1.96959	-1.068	0.537589	-0.619811
424	4.68863	2.35434	-2.33428	1.47793	-0.984316			115	3.03198	0.953281	-2.07869	0.629144	-0.469443
278	4.67319	0.26316	-4.41003	0.26316	-0.740673			607	3.02401	1.03756	-1.98645	0.596758	-0.709264
436	4.66639	0.201658	-4.46473	0.201658	-0.764026			444	3.02368	1.77728	-1.2464	0.330191	-0.485322
488	4.66389	1.78876	-2.87513	1.78849	-0.700238			519	2.98155	0.483096	-2.49845	0.266612	-0.962951
361	4.65381	2.99806	-1.65576	1.5624	-0.470451			638	2.96743	0.983313	-1.98412	0.426195	-0.456898
551	4.65362	2.79664	-1.85699	0.967585	-0.338418			103	2.95935	1.94113	-1.01822	0.733999	-0.237738
296	4.64184	1.90777	-2.73407	1.90777	-1.73552			51	2.94552	1.0125	-1.93302	0.402297	-0.390083
577	4.60738	1.89685	-2.71053	1.11316	-0.568368			209	2.93452	0.907932	-2.02659	0.449926	-0.72582
453	4.6025	1.95788	-2.64462	1.752	-0.811406			359	2.92507	2.32936	-0.59571	0.871141	-0.245101
554	4.58883	2.20891	-2.37992	1.32464	-0.631411			512	2.92232	1.08512	-1.8372	0.407607	-0.96128
286	4.58497	3.31614	-1.26884	1.64042	-0.276231			554	2.91559	2.39008	-0.525509	0.533075	-0.199624
371	4.57192	1.61084	-2.96108	0.936112	-1.50946			438	2.91472	1.49618	-1.41854	1.14295	-0.307781
246	4.5695	1.21623	-3.35328	1.04098	-0.547718			112	2.87853	2.78842	-0.0901108	0.752368	-0.0901108
439	4.55345	1.3464	-3.20705	1.3464	-0.791997			69	2.87514	2.38801	-0.487137	1.61428	-0.152542
671	4.53527	0.847966	-3.6873	0.847966	-0.831022			434	2.87249	0.903376	-1.96912	0.305823	-1.15807
291	4.48503	1.66791	-2.81711	1.66607	-1.1807			654	2.85398	1.06548	-1.7885	0.347306	-0.441015
204	4.47669	1.30941	-3.16727	1.30941	-1.96286			415	2.84885	1.02537	-1.82348	0.463848	-0.574736
525	4.46823	0.296732	-4.1715	0.296732	-2.67166			426	2.84367	2.06434	-0.779332	0.922025	-0.338662
134	4.45464	3.54692	-0.90772	1.71122	-0.35861			73	2.83401	1.18915	-1.64486	0.895033	-0.512537
661	4.45267	1.14667	-3.30599	0.883774	-1.32673			251	2.82056	1.30745	-1.51311	0.631425	-0.512427
519	4.44392	1.87302	-2.5709	1.11393	-1.18924			488	2.80299	1.77121	-1.03177	0.570056	-0.368289
95	4.42557	0.694341	-3.73123	0.694341	-1.56354			170	2.78331	1.60582	-1.17749	0.498708	-0.498571
617	4.41461	1.83438	-2.58024	1.83368	-1.41313			94	2.78268	1.62142	-1.16126	0.478455	-0.37227
675	4.41225	2.21714	-2.19511	2.20519	-1.37585			645	2.77538	0.411159	-2.36422	0.245932	-0.657594
512	4.40425	2.81444	-1.58982	0.95921	-0.373754			701	2.77383	0.737442	-2.03639	0.35147	-0.604052
280	4.40324	2.67378	-1.72946	1.71132	-0.360262			120	2.7705	1.2406	-1.5299	0.688224	-0.6621
155	4.39791	2.07162	-2.32628	1.62075	-0.931495			188	2.76944	1.45825	-1.3112	0.327687	-0.430645
250	4.39267	2.96179	-1.43088	1.09532	-0.491765			623	2.75743	0.851618	-1.90581	0.480328	-0.828072
434	4.37422	2.25738	-2.11684	1.31655	-1.29249			660	2.75627	1.56859	-1.18768	0.42962	-0.634369
93	4.32458	1.52179	-2.80279	1.52179	-0.755844			162	2.75361	1.3206	-1.43301	0.757795	-0.528733
79	4.32194	2.31545	-2.00648	0.84353	-0.666951			439	2.736	0.954067	-1.78193	0.305952	-0.405575
162	4.3147	2.27974	-2.03497	2.27301	-0.624123			303	2.73333	0.767867	-1.96546	0.423818	-0.624444
314	4.3061	1.89843	-2.40767	1.89309	-0.940065			192	2.71459	0.701449	-2.01314	0.538225	-0.577639
183	4.30333	2.35219	-1.95114	1.28787	-0.702728			95	2.71035	1.94015	-0.770204	0.701797	-0.199848
493	4.29101	0	-4.29101	0	-1.18026			60	2.70804	1.75333	-0.954706	0.891065	-0.851212
109	4.28814	2.16222	-2.12592	1.44305	-0.93586			214	2.7042	1.33572	-1.36848	0.443165	-0.290433
483	4.27077	2.11331	-2.15746	2.1124	-0.555424			337	2.68905	1.09921	-1.58985	0.293953	-0.637983
266	4.26636	0.528699	-3.73766	0.528699	-0.733321			277	2.68649	1.52047	-1.16602	0.418767	-0.376022
375	4.2661	1.98499	-2.28111	0.853825	-0.555342			643	2.68141	1.05323	-1.62818	0.424046	-0.376855
455	4.2412	2.85825	-1.38295	1.55115	-0.338286			230	2.67764	1.11739	-1.56025	0.405434	-0.562424
570	4.21761	2.64008	-1.57753	1.29827	-1.08131			233	2.67016	1.18036	-1.4898	0.881362	-0.463302
276	4.20586	0	-4.20586	0	-0.658092			366	2.66589	1.55381	-1.11208	0.428829	-0.394949
119	4.20027	3.08621	-1.11406	1.54745	-0.456256			113	2.66327	1.74594	-0.917335	0.743729	-0.158412
215	4.17874	1.39533	-2.78341	1.05561	-0.664412			673	2.65732	1.3514	-1.30592	0.742731	-0.570911
377	4.13035	1.89318	-2.23716	1.31634	-0.49994			443	2.64516	1.13317	-1.51199	0.393269	-0.270687
666	4.12151	2.81851	-1.303	2.09338	-0.457486			482	2.64006	1.59631	-1.04376	0.580104	-0.4403
615	4.07455	2.29016	-1.78439	1.27376	-0.674847			90	2.63542	1.18006	-1.45536	0.546191	-0.510263
124	4.07273	2.30976	-1.76297	1.09064	-0.804317			239	2.63198	1.8658	-0.766176	0.99975	-0.336904
369	4.07052	1.81197	-2.25855	1.41205	-0.400616			44	2.63066	1.10595	-1.52471	0.412366	-0.593446
259	4.01164	2.83525	-1.17639	1.76367	-0.643535			121	2.62643	1.50962	-1.11681	0.642119	-0.233644
198	4.00861	3.32009	-0.688522	1.86203	-0.446113			247	2.61404	0.896103	-1.71793	0.423877	-0.641711
257	4.00267	1.33825	-2.66441	1.33825	-0.940959			297	2.60384	0.725196	-1.87864	0.258639	-0.42627
660	3.99884	1.78788	-2.21095	1.76553	-1.19799			104	2.6005	2.26999	-0.33051	0.855443	-0.262393
182	3.99136	2.1822	-1.80917	1.55073	-0.693863			210	2.59965	0.810841	-1.78881	0.301375	-0.513851
72	3.98114	2.82982	-1.15132	1.36882	-0.357021			414	2.58302	1.50288	-1.08014	0.437284	-0.374165
300	3.97944	0	-3.97944	0	-1.15809			333	2.57613	1.66872	-0.907412	0.47467	-0.221575
646	3.95918	0.598839	-3.36034	0.598839	-1.35523			617	2.55605	2.00498	-0.551067	0.631699	-0.215762
631	3.94458	2.77473	-1.16985	1.75618	-0.227813			260	2.54296	1.96587	-0.577091	0.944203	-0.245096
195	3.92925	0	-3.92925	0	-0.884277			163	2.541	1.03276	-1.50824	0.539452	-0.881174
614	3.92786	2.38327	-1.54458	2.37245	-0.470893			140	2.53622	1.04324	-1.49298	0.431224	-0.292405
61	3.92541	2.28275	-1.64266	1.26215	-0.490645			615	2.53051	1.38482	-1.14569	0.675733	-0.404629
438	3.91269	1.23948	-2.6732	0.976562	-0.916445			32	2.51292	1.14603	-1.36689	0.477526	-0.866996
576	3.89746	2.0773	-1.82016	2.01302	-1.21883			76	2.49552	1.21476	-1.28075	0.573181	-0.440056
528	3.88761	1.72278	-2.16483	1.71746	-0.762503			446	2.4934	0.148827	-2.34457	0.0858402	-0.43885
120	3.87264	1.29987	-2.57277	1.29987	-0.850854			346	2.49137	0.978202	-1.51317	0.42379	-0.444185
313	3.85977	0.76243	-3.09734	0.76243	-1.00948			109	2.47516	0.949316	-1.52585	0.303714	-0.650234
353	3.79207	0.302401	-3.48967	0.302401	-0.825514			165	2.47398	0.673172	-1.80081	0.374475	-0.622789
532	3.77905	3.77905	0	1.50556	0			457	2.46216	0.695817	-1.76634	0.358751	-0.841895
164	3.7668	0.162718	-3.60409	0.162718	-1.13183			266	2.45769	0.609324	-1.84837	0.263623	-0.430466
672	3.76122	0	-3.76122	0	-1.05104			424	2.45619	1.6439	-0.812292	0.49496	-0.373993
104	3.73504	2.66835	-1.06669	1.70325	-0.323362			384	2.4517	1.93901	-0.512688	0.510345	-0.131266
226	3.72805	2.78394	-0.944112	1.54863	-0.242283			276	2.44266	1.30636	-1.13629	0.260635	-0.282528
299	3.72487	1.46936	-2.25551	1.46936	-1.08795			479	2.4324	2.4324	0	0.953684	0
165	3.7158	0.812785	-2.90302	0.812785	-1.1156			452	2.4214	1.67156	-0.749838	0.716211	-0.191759
75	3.71351	0.593973	-3.11953	0.593973	-0.877428			527	2.41172	1.41892	-0.992805	0.591216	-0.410632
564	3.66873	0.998423	-2.67031	0.875678	-0.555598			53	2.41025	2.10344	-0.306812	0.724296	-0.27213
422	3.65951	2.53991	-1.1196	1.87715	-0.242199			543	2.39948	1.70597	-0.693505	0.360945	-0.242111
219	3.65652	1.41841	-2.23811	1.11769	-0.836445			180	2.39789	1.56385	-0.834037	0.952065	-0.721052
91	3.6523	1.1365	-2.5158	0.786247	-0.976053			576	2.37177	0.893813	-1.47795	0.413543	-1.06334
531	3.64772	2.8891	-0.758615	1.85292	-0.327098			250	2.35967	1.43642	-0.923247	0.663285	-0.236817
121	3.64131	0.181274	-3.46004	0.181274	-0.7788			418	2.35955	0.938044	-1.4215	0.381263	-1.08069
206	3.60998	0.727663	-2.88232	0.727663	-0.606143			494	2.35197	0.916097	-1.43587	0.582117	-0.622655
253	3.60914	2.62373	-0.985416	1.32025	-0.495899			528	2.35018	1.63853	-0.711652	0.788881	-0.237797
54	3.59823	3.03197	-0.566261	1.68354	-0.344588			257	2.34924	1.75397	-0.595269	0.500167	-0.379563
44	3.59636	1.37137	-2.225	1.37108	-0.634527			245	2.33664	0.519307	-1.81733	0.42519	-0.601091
248	3.56841	2.67148	-0.896932	1.42798	-0.575055			441	2.32894	0.781328	-1.54762	0.329964	-0.374442
418	3.56673	2.77363	-0.793096	1.47274	-0.262103			697	2.32548	0.56618	-1.7593	0.501507	-0.582783
163	3.54934	1.17956	-2.36977	1.17956	-0.973402			493	2.30563	0.298159	-2.00748	0.298159	-0.360073
366	3.5389	1.44692	-2.09198	1.44676	-1.0895			123	2.30031	1.90327	-0.397038	0.772159	-0.234569
279	3.53841	1.70074	-1.83767	1.69706	-0.25425			88	2.29901	1.02404	-1.27497	0.762068	-0.302397
261	3.52535	3.40296	-0.122387	1.75393	-0.122387			179	2.29659	1.6012	-0.695384	0.514524	-0.394908
596	3.51887	3.25745	-0.261425	1.61911	-0.130712			631	2.29481	1.41176	-0.883049	0.367544	-0.231643
225	3.50418	2.37877	-1.12541	1.75914	-0.351098			516	2.28994	0.398556	-1.89138	0.398556	-0.681891
466	3.50331	2.19684	-1.30647	1.39966	-0.262745			614	2.28573	1.11726	-1.16847	0.406313	-0.602001
69	3.47499	1.48537	-1.98962	1.43385	-0.916322			453	2.27483	1.84741	-0.427418	0.596416	-0.282474
595	3.45985	2.67417	-0.785678	1.3555	-0.262349			507	2.27318	1.86443	-0.408756	0.851616	-0.197814
242	3.4598	2.51519	-0.944605	1.37152	-0.455787			422	2.26734	0.744675	-1.52266	0.321549	-0.47503
76	3.44294	0.959091	-2.48385	0.959091	-1.11775			551	2.26338	0.728858	-1.53452	0.289559	-0.282486
507	3.42329	1.5931	-1.83019	1.50732	-0.581502			468	2.25992	1.64794	-0.611979	0.498179	-0.480678
277	3.42083	0	-3.42083	0	-0.828787			605	2.25425	1.6902	-0.564048	0.656333	-0.262778
322a	3.39877	2.05228	-1.3465	2.04842	-0.703823			263	2.2478	1.78488	-0.462927	0.754752	-0.211836
470	3.39596	2.35199	-1.04397	1.61709	-0.38523			83	2.24724	0.4473	-1.79994	0.204607	-0.553141
102	3.38287	0.0742906	-3.30858	0.0742906	-1.25583			172	2.23885	0.531327	-1.70753	0.288841	-0.86964
622	3.37821	0.018111	-3.3601	0.018111	-0.719043			71	2.23331	1.22697	-1.00633	0.744601	-0.568731
233	3.36383	0.579091	-2.78474	0.354302	-1.1199			237	2.23318	1.27059	-0.962586	0.767544	-0.399168
643	3.34247	0.0383998	-3.30407	0.0383998	-0.998122			676	2.2319	0.23035	-2.00155	0.166528	-0.721291
209	3.34213	1.47262	-1.86951	0.755797	-0.359163			59	2.2283	2.17716	-0.0511438	0.811455	-0.0346748
47	3.33279	0.572555	-2.76024	0.572555	-0.699645			587	2.22113	0.658555	-1.56257	0.366888	-0.44509
153	3.32927	0	-3.32927	0	-0.917359			377	2.2141	0.826069	-1.38803	0.217604	-0.263135
222	3.30701	0.381647	-2.92536	0.265093	-1.29533			100	2.21377	1.03073	-1.18305	0.546701	-0.44832
581	3.2844	0.350718	-2.93369	0.350718	-1.33802			212	2.20479	1.33383	-0.870967	0.554327	-0.264981
207	3.27586	1.20869	-2.06718	1.20869	-0.499446			662	2.19479	0.45448	-1.74031	0.166322	-0.509333
98	3.26442	1.63557	-1.62885	0.967714	-0.345318			627	2.1922	1.79064	-0.401557	0.596204	-0.124944
628	3.25881	0	-3.25881	0	-0.911944			681	2.19193	0.923467	-1.26846	0.51069	-0.513841
158	3.25206	1.93868	-1.31338	1.38759	-0.745226			622	2.18938	0.593437	-1.59594	0.338937	-0.460323
540	3.22885	2.79734	-0.431508	1.41603	-0.242294			203	2.18913	2.00172	-0.187412	0.500337	-0.13118
608	3.22582	0.977454	-2.24837	0.976984	-0.71788			487	2.18669	1.05735	-1.12934	0.45902	-0.326005
586	3.22564	1.37413	-1.85151	1.37369	-0.613201			197	2.18374	0.445112	-1.73862	0.28226	-0.668537
35	3.2139	2.37589	-0.838009	2.07199	-0.417513			272	2.17929	0.207279	-1.97201	0.207279	-0.446307
556	3.20593	1.23043	-1.9755	0.874819	-0.763098			596	2.17301	1.91456	-0.258457	0.742917	-0.106538
414	3.18066	1.71988	-1.46078	1.03287	-0.374073			629	2.1686	0.390185	-1.77842	0.188333	-0.505378
115	3.17166	0.902934	-2.26872	0.713794	-1.17961			298	2.15195	0.726563	-1.42539	0.722499	-1.12578
505	3.16453	0	-3.16453	0	-1.09047			489	2.13835	1.77084	-0.367509	0.708886	-0.242306
609	3.15575	0.257018	-2.89874	0.257018	-0.668824			307	2.1371	2.02375	-0.113348	0.507006	-0.113348
574	3.14312	1.38606	-1.75706	1.3858	-0.593414			421	2.13457	1.35503	-0.779548	0.750531	-0.262839
288	3.13048	0.566533	-2.56395	0.566533	-1.19013			207	2.13109	1.42886	-0.702221	0.560268	-0.335124
367	3.1298	2.43312	-0.696677	1.84687	-0.189126			33	2.11955	1.23612	-0.883431	0.379094	-0.283233
496	3.12493	1.16763	-1.9573	1.16739	-0.435437			204	2.11525	1.09042	-1.02483	0.673349	-0.44662
383	3.12089	1.12393	-1.99696	1.12393	-0.555518			574	2.10141	1.64212	-0.459296	0.731887	-0.197118
508	3.10614	1.32642	-1.77972	1.19997	-0.666391			469	2.10051	1.53739	-0.563127	0.707032	-0.26201
447	3.09794	1.46393	-1.63401	1.46246	-0.423876			219	2.09854	0.868538	-1.23	0.310915	-0.469543
83	3.08483	0	-3.08483	0	-0.783321			34	2.0976	1.08317	-1.01443	0.592828	-0.373829
469	3.0732	2.30175	-0.771448	1.44501	-0.242272			628	2.08525	0.995022	-1.09023	0.338895	-0.358596
479	3.07194	2.43999	-0.631947	1.20438	-0.469873			680	2.08357	1.47575	-0.607817	0.65776	-0.296545
137	3.06667	0	-3.06667	0	-0.968935			353	2.083	0.997287	-1.08571	0.41676	-0.297864
601	3.05974	1.15326	-1.90648	1.15326	-0.557229			98	2.08279	1.07347	-1.00932	0.759886	-0.320457
381	3.05042	0.671845	-2.37857	0.655751	-1.25053			215	2.07196	1.23644	-0.835529	0.581795	-0.352598
502	3.0457	1.17433	-1.87137	1.17433	-0.893086			630	2.07062	0.779851	-1.29077	0.340256	-0.387971
237	3.02615	0.854211	-2.17194	0.664538	-1.03757			505	2.06959	1.02323	-1.04636	0.316981	-0.388847
37	3.01757	1.0236	-1.99398	1.02319	-0.935992			199	2.06905	0.548256	-1.52079	0.453983	-0.571936
100	3.00275	1.71679	-1.28596	1.60416	-0.553424			608	2.0601	0.530297	-1.5298	0.242602	-0.47354
217	3.00224	1.94517	-1.05708	1.30586	-0.338685			91	2.05953	0.232392	-1.82714	0.153758	-0.439977
382	3.00058	1.06874	-1.93184	1.0077	-1.42412			435	2.05747	0.815306	-1.24216	0.305847	-0.7278
239	2.99092	1.24677	-1.74415	1.24677	-0.845586			370	2.03651	1.22085	-0.815652	0.386672	-0.386996
503	2.98133	0	-2.98133	0	-1.91715			242	2.03494	0.327246	-1.70769	0.284603	-1.12253
472	2.97153	1.60241	-1.36912	1.60061	-0.499862			458	2.03204	1.57671	-0.455329	0.666664	-0.242429
456	2.96078	1.8297	-1.13108	1.62351	-0.999783			46	2.03107	0.173616	-1.85745	0.0731095	-0.403384
191	2.9594	1.80282	-1.15658	1.80068	-0.350918			74	2.02599	0.525572	-1.50042	0.423759	-0.559752
175	2.95927	0.116381	-2.84289	0.116381	-1.72036			379	2.02574	0.20252	-1.82322	0.116603	-0.701717
673	2.95248	0.593665	-2.35881	0.593665	-0.80585			195	2.02107	0.326886	-1.69418	0.195914	-0.625861
86	2.9496	0	-2.9496	0	-0.74032			578	2.02057	0.786129	-1.23444	0.491232	-0.481675
334	2.93527	0.36688	-2.56839	0.36688	-1.06318			331	2.01208	1.21063	-0.801454	0.324725	-0.245368
359	2.92689	1.71797	-1.20891	1.71485	-0.319617			107	2.00952	1.16943	-0.840095	0.422646	-0.200063
384	2.91522	1.038	-1.87723	1.038	-0.984562			134	1.9954	1.32366	-0.671742	0.452049	-0.477061
435	2.90842	0.781483	-2.12694	0.781483	-1.18947			139	1.99534	1.40128	-0.594052	1.07945	-0.427231
71	2.88097	1.67954	-1.20142	1.67441	-0.538942			116	1.99419	0.529125	-1.46507	0.286589	-0.474527
468	2.87792	1.47874	-1.39918	1.4761	-0.555312			423	1.98197	0.80967	-1.1723	0.589539	-0.374282
111	2.86662	1.29056	-1.57606	1.14266	-0.522041			382	1.9738	0.334187	-1.63962	0.21743	-0.596532
38	2.86173	0	-2.86173	0	-0.928442			562	1.96095	1.72286	-0.238091	0.636747	-0.238091
224	2.8564	1.30062	-1.55578	1.17019	-0.641505			114	1.95418	0.74192	-1.21226	0.337439	-0.362663
558	2.84097	2.29904	-0.541932	1.23501	-0.541932			610	1.9452	1.66273	-0.28247	0.765506	-0.124885
113	2.83688	0.621038	-2.21584	0.621038	-0.713145			540	1.93692	1.7787	-0.158225	1.25726	-0.158225
212	2.82842	0.506307	-2.32211	0.506307	-0.595866			181	1.93206	1.37278	-0.559278	0.529618	-0.329958
180	2.82812	1.70028	-1.12784	1.47903	-0.930452			57	1.9316	1.70441	-0.227187	0.610031	-0.170693
516	2.82729	0.779671	-2.04762	0.779671	-0.67811			299	1.9304	0.80269	-1.12771	0.671234	-0.443966
197	2.81311	0.110758	-2.70235	0.110758	-1.57402			36	1.92916	0.338807	-1.59035	0.338807	-0.494785
420	2.80651	1.54048	-1.26603	1.53772	-0.470341			497	1.92581	0.738445	-1.18736	0.451805	-0.895818
437	2.78828	0.468104	-2.32017	0.468104	-0.855317			504	1.92065	1.04914	-0.871511	0.532097	-0.261956
56	2.7834	1.32917	-1.45424	0.779255	-0.283112			437	1.91955	0.32639	-1.59316	0.192056	-0.815127
654	2.77925	0	-2.77925	0	-0.621619			50	1.90832	1.16239	-0.745924	0.499352	-0.226676
94	2.75444	0.372625	-2.38181	0.372625	-0.457157			178	1.90753	0.915336	-0.992193	0.290186	-0.437546
74	2.75352	1.06137	-1.69216	1.04021	-0.517851			579	1.90597	1.46466	-0.441309	0.568835	-0.158835
495	2.74078	1.34258	-1.3982	1.33673	-1.02475			235	1.90163	1.54498	-0.35665	0.718712	-0.131227
178	2.73891	0	-2.73891	0	-0.82337			184	1.8977	0	-1.8977	0	-0.582195
127	2.72696	1.7458	-0.981153	1.73492	-0.681426			93	1.86844	1.03184	-0.836602	0.439705	-0.470262
172	2.7239	0.528212	-2.19569	0.528068	-0.990415			154	1.86273	0.548368	-1.31437	0.416915	-0.491512
154	2.70464	1.35901	-1.34563	1.33448	-0.584375			334	1.86176	0.786624	-1.07514	0.388804	-0.244951
473	2.67608	1.36403	-1.31205	1.36305	-0.98623			419	1.85453	1.19337	-0.661161	0.87017	-0.131395
522	2.66794	2.20087	-0.46707	1.11111	-0.335977			54	1.85093	0.754805	-1.09613	0.307397	-0.436057
114	2.66148	0	-2.66148	0	-0.599163			583	1.84156	1.4824	-0.359164	0.696828	-0.359164
128	2.65233	1.36307	-1.28926	1.36176	-0.915266			137	1.83385	0.143677	-1.69017	0.143677	-0.322291
548	2.65035	1.12519	-1.52517	1.09632	-0.581778			548	1.82994	1.02404	-0.8059	0.682585	-0.53908
36	2.60448	0.583391	-2.02109	0.583391	-0.827637			675	1.82061	0.854651	-0.965958	0.31768	-0.605751
391	2.5834	1.18442	-1.39898	0.981207	-0.387692			55	1.82056	1.46225	-0.358316	0.671727	-0.130939
170	2.58153	0	-2.58153	0	-0.592433			486	1.81104	0.679803	-1.13123	0.568679	-0.364278
592	2.58047	2.22228	-0.358187	1.35454	-0.338612			205	1.80855	0	-1.80855	0	-0.638208
544	2.56165	1.21024	-1.35141	1.05573	-0.581801			226	1.80721	0.903395	-0.903814	0.40704	-0.242701
451	2.54376	0.479961	-2.06379	0.479961	-0.887207			124	1.78063	1.06912	-0.71151	0.659086	-0.201364
161	2.53144	0	-2.53144	0	-1.37585			666	1.77279	0.739837	-1.03295	0.608659	-0.390231
533	2.53074	1.18339	-1.34735	1.18307	-0.9915			549	1.75832	1.05303	-0.705293	0.705205	-0.352537
89	2.5267	1.2726	-1.2541	1.26938	-0.508192			225	1.75218	1.06717	-0.685011	0.739635	-0.289933
235	2.52483	1.92715	-0.597678	0.980386	-0.187366			222	1.7508	1.32836	-0.422447	0.264196	-0.188626
174	2.52383	2.23591	-0.287917	1.15089	-0.156742			483	1.73065	0.559406	-1.17124	0.213341	-0.539991
602	2.51897	0.926716	-1.59225	0.926189	-0.862446			367	1.72291	1.04967	-0.673239	0.334777	-0.13115
482	2.49207	1.27503	-1.21705	1.2709	-0.470236			508	1.72029	0.650222	-1.07007	0.341394	-0.380885
582	2.48011	0.0300177	-2.45009	0.0300177	-1.02772			345	1.71282	1.26714	-0.445678	0.306762	-0.445678
390	2.4691	0.0474157	-2.42168	0.0474157	-1.09557			317	1.7098	0.715055	-0.994746	0.462756	-0.373451
116	2.45363	1.06558	-1.38805	0.922566	-0.88304			387	1.70853	1.46193	-0.246599	0.47753	-0.246599
523	2.41529	1.77792	-0.637376	1.62026	-0.307447			526	1.70497	0.146545	-1.55842	0.122358	-1.44501
587	2.4122	0	-2.4122	0	-0.874555			67	1.7031	0.891357	-0.811745	0.674846	-0.537067
131	2.39613	1.69109	-0.705045	0.852789	-0.391831			37	1.69945	0	-1.69945	0	-0.510134
506	2.39003	1.7212	-0.668837	1.71174	-0.176235			572	1.69692	1.01827	-0.678656	0.700558	-0.440555
156	2.38949	1.85442	-0.535075	1.7381	-0.239749			161	1.68484	0.899871	-0.784969	0.418398	-0.347205
218	2.38788	1.58722	-0.800664	1.4951	-0.339234			369	1.68095	0.620777	-1.06017	0.382733	-0.212259
539	2.38734	1.11162	-1.27572	1.10814	-0.674397			491	1.68005	0.288431	-1.39162	0.152651	-0.506646
43	2.36982	2.18962	-0.180198	1.66972	-0.0403384			136	1.67107	0.295751	-1.37532	0.186278	-0.692395
329	2.36743	1.1442	-1.22323	0.764961	-0.85425			43	1.66865	1.02087	-0.647781	0.848715	-0.515443
387	2.33613	0	-2.33613	0	-1.25848			552	1.66405	0.931473	-0.732578	0.423168	-0.575964
527	2.31973	0	-2.31973	0	-0.939757			56	1.65073	0.822229	-0.828497	0.569885	-0.177285
416	2.31611	0.594662	-1.72144	0.580716	-0.42414			174	1.64224	1.35311	-0.289125	0.584599	-0.157805
487	2.31519	1.01827	-1.29692	1.01818	-0.470546			164	1.64132	0.150815	-1.49051	0.113138	-0.499626
179	2.30948	0.0878711	-2.22161	0.0878711	-0.971292			510	1.62312	1.36378	-0.259345	0.501359	-0.106666
50	2.30213	0.409455	-1.89268	0.274007	-0.763364			224	1.6198	0.637359	-0.982444	0.242706	-0.463942
60	2.30129	0.726257	-1.57504	0.726257	-0.808218			191	1.61778	0.33892	-1.27886	0.33892	-0.478677
568	2.29793	0	-2.29793	0	-0.548504			349	1.6135	0.177543	-1.43595	0.131367	-0.434837
497	2.28723	0.839076	-1.44815	0.839076	-0.600778			420	1.60379	0.798292	-0.805499	0.363949	-0.393771
184	2.28103	0	-2.28103	0	-0.581334			322a	1.60258	0.893864	-0.708719	0.404619	-0.366902
457	2.27697	1.35861	-0.918366	0.957363	-0.262659			602	1.59683	1.10152	-0.495312	0.531462	-0.1251
441	2.27604	0.0645531	-2.21148	0.0645531	-0.667112			450	1.58178	0.661023	-0.920757	0.280524	-0.572691
517	2.24995	1.61372	-0.636229	1.49875	-0.242455			679	1.5808	1.17136	-0.409435	0.351321	-0.13448
260	2.20852	0	-2.20852	0	-0.672514			130	1.57965	1.00048	-0.579163	0.345429	-0.160875
88	2.20565	0	-2.20565	0	-0.533367			119	1.57633	0.599639	-0.976694	0.338975	-0.277966
547	2.20433	2.0289	-0.175428	2.01768	-0.130816			472	1.56364	1.16964	-0.393993	0.474188	-0.131331
101	2.20033	1.61662	-0.583714	1.01672	-0.320778			545	1.55503	0.675033	-0.879993	0.158912	-0.402735
627	2.18658	0.447525	-1.73905	0.447525	-0.745919			495	1.54959	0.569082	-0.98051	0.24908	-0.57406
284	2.18445	0.0544819	-2.12997	0.0544819	-1.12984			126	1.54603	0.708586	-0.837442	0.468711	-0.459248
370	2.17505	0.803104	-1.37194	0.803092	-0.52001			41	1.54555	0.956849	-0.588697	0.398427	-0.553658
580	2.1729	0.884154	-1.28875	0.864272	-0.555427			301	1.53789	0.683503	-0.854387	0.242697	-0.245156
193	2.14899	0.934296	-1.2147	0.933143	-0.331611			606	1.53789	1.17212	-0.365763	0.747791	-0.272044
176	2.14822	0.163124	-1.98509	0.163124	-0.762073			546	1.52946	0.503502	-1.02596	0.338879	-0.599071
262	2.14148	1.04292	-1.09856	1.0415	-0.732883			592	1.5197	1.29974	-0.219959	0.653954	-0.181046
368	2.13578	0.196842	-1.93894	0.196842	-0.691548			501	1.51966	0.686811	-0.832853	0.375158	-0.225354
572	2.10191	1.68931	-0.412601	1.16333	-0.13091			129	1.51735	0.432607	-1.08474	0.301233	-0.390781
130	2.10114	0.0195538	-2.08159	0.0195538	-0.743051			102	1.48509	0.481752	-1.00333	0.33899	-0.200415
552	2.06262	0.327617	-1.73501	0.327617	-0.964942			86	1.47591	0.228975	-1.24694	0.136022	-0.269703
578	2.0571	0.534555	-1.52255	0.534555	-0.555712			288	1.46864	0.652786	-0.815852	0.458086	-0.298923
263	2.0538	0.763907	-1.2899	0.401132	-0.474506			385	1.4593	0.795393	-0.663904	0.362946	-0.242614
202	2.04158	1.54055	-0.501037	1.00603	-0.288309			669	1.45899	0	-1.45899	0	-0.547012
301	2.03936	0	-2.03936	0	-1.14337			35	1.45434	0.953912	-0.500423	0.530545	-0.202748
566	2.02831	0	-2.02831	0	-0.500275			220	1.44838	0.834467	-0.613912	0.643252	-0.320931
521	2.0201	0.913626	-1.10647	0.605892	-0.44905			248	1.43364	0.0773345	-1.35631	0.0773345	-0.543438
41	2.01597	0	-2.01597	0	-0.90315			451	1.43244	0.829566	-0.602875	0.458998	-0.346235
55	2.01556	1.01167	-1.00388	0.755282	-0.273151			296	1.42692	0.576277	-0.850641	0.423897	-0.32295
498	2.01091	1.27944	-0.731467	0.948613	-0.449022			329	1.42141	1.08217	-0.339239	0.513791	-0.113547
555	2.00808	1.15207	-0.856014	1.1511	-0.19883			96	1.40997	1.105	-0.304975	0.437199	-0.166473
96	1.99604	1.34033	-0.655705	1.3399	-0.282996			68	1.40897	0.724064	-0.684907	0.496576	-0.166635
126	1.98755	0.451258	-1.53629	0.451258	-1.05798			122	1.40844	0.395119	-1.01332	0.354513	-0.339046
58	1.96961	1.1708	-0.798806	0.92416	-0.293048			502	1.40687	0.774784	-0.632082	0.268536	-0.242677
324	1.9645	0.807252	-1.15725	0.696555	-0.674422			292	1.40326	1.13356	-0.269698	0.386479	-0.131246
543	1.93977	0.00061714	-1.93916	5.61037e-05	-0.568696			533	1.40312	0.339167	-1.06395	0.283574	-0.898398
309	1.93402	1.13777	-0.796251	1.13044	-0.227599			228	1.40077	0.568672	-0.832096	0.568672	-0.211569
593	1.93393	0.90235	-1.03158	0.72689	-0.374191			378	1.39532	0.422855	-0.972461	0.305935	-0.409758
385	1.93341	0.679448	-1.25397	0.678819	-0.485378			541	1.39093	0.698217	-0.692717	0.2239	-0.371938
264	1.93142	0	-1.93142	0	-0.991089			391	1.39086	0.927189	-0.463667	0.394886	-0.242595
458	1.92144	0	-1.92144	0	-0.795722			40	1.388	0.587823	-0.800174	0.36863	-0.267522
57	1.91074	0.547217	-1.36352	0.319171	-0.938886			447	1.38328	0.517238	-0.866043	0.393335	-0.33906
499	1.90999	0	-1.90999	0	-0.575808			259	1.38187	0.501751	-0.880118	0.338988	-0.557513
205	1.9033	0	-1.9033	0	-0.681777			584	1.37464	0.800509	-0.574134	0.266542	-0.242653
125	1.88174	1.05709	-0.824643	0.803877	-0.416178			193	1.37207	0.540216	-0.831858	0.238106	-0.20371
489	1.87731	1.12005	-0.757266	0.904921	-0.320125			182	1.36719	0.376975	-0.990215	0.281835	-0.240857
380	1.85912	0.271416	-1.5877	0.271416	-0.440552			258	1.3645	1.19568	-0.168816	0.356557	-0.0881391
42	1.85544	0.0962182	-1.75922	0.0962182	-1.14971			383	1.36099	0.609782	-0.751205	0.21766	-0.339081
349	1.83328	0.0569041	-1.77638	0.0569041	-0.596013			72	1.35811	0.214413	-1.14369	0.156425	-0.250621
379	1.81124	0.17323	-1.63801	0.105958	-0.619991			42	1.35748	0.792772	-0.56471	0.570904	-0.232918
199	1.79619	0.110965	-1.68522	0.110965	-0.645982			89	1.3543	0.525559	-0.828741	0.24266	-0.446525
203	1.79471	0.569837	-1.22488	0.438651	-0.718451			324	1.35177	0.131249	-1.22052	0.131249	-0.444455
669	1.79445	0	-1.79445	0	-0.654437			454	1.34598	0.466943	-0.879041	0.286217	-0.242774
317	1.79304	0	-1.79304	0	-0.401503			449	1.33325	0.692084	-0.641168	0.253661	-0.601373
454	1.75856	0.30112	-1.45744	0.30112	-0.346063			603	1.32978	0.688281	-0.641497	0.319917	-0.33216
486	1.73395	0.00100436	-1.73295	8.36966e-05	-0.541328			456	1.31659	1.18532	-0.13127	0.338679	-0.13127
181	1.72999	0.119565	-1.61043	0.119565	-0.557039			218	1.29418	0.727453	-0.566732	0.280907	-0.340446
136	1.72709	0.000994157	-1.72609	9.94157e-05	-0.745433			416	1.2917	0.755143	-0.536561	0.498011	-0.131448
138	1.72143	0	-1.72143	0	-0.614506			368	1.29088	0.645509	-0.645372	0.201154	-0.258493
107	1.71248	0.0175943	-1.69489	0.0175943	-0.376462			201	1.28262	0.4449	-0.837719	0.12126	-0.45742
167	1.69741	0.50246	-1.19495	0.50246	-0.623614			217	1.26987	0.645721	-0.624152	0.18459	-0.204559
423	1.6737	0	-1.6737	0	-0.374502			498	1.26534	0.532259	-0.733082	0.230799	-0.312191
680	1.66135	0	-1.66135	0	-0.325406			517	1.25905	0.744715	-0.51433	0.350588	-0.199511
103	1.61764	0.0743365	-1.54331	0.0743365	-0.37615			127	1.25875	0.676928	-0.581821	0.574502	-0.350865
419	1.61378	0	-1.61378	0	-0.918026			177	1.25774	0.541364	-0.716373	0.363211	-0.222325
536	1.60572	0	-1.60572	0	-1.11869			521	1.25771	0.872973	-0.384738	0.403319	-0.253369
494	1.59539	0.0308981	-1.56449	0.0308981	-0.66704			159	1.25596	0.75451	-0.501451	0.383702	-0.220864
129	1.53925	0	-1.53925	0	-0.522675			175	1.24911	0.156251	-1.09286	0.103632	-0.290294
201	1.53339	0	-1.53339	0	-0.584513			47	1.23934	0.454638	-0.784706	0.17799	-0.370373
331	1.51578	0.239454	-1.27633	0.223228	-0.500238			544	1.23365	0.310837	-0.92281	0.131366	-0.350585
53	1.51034	0	-1.51034	0	-0.669333			539	1.22846	1.01144	-0.217012	0.34195	-0.110135
292	1.50566	0.0459844	-1.45967	0.0459844	-0.992014			176	1.22821	0.255832	-0.972378	0.121282	-0.259225
603	1.4889	0	-1.4889	0	-0.521327			38	1.2268	0	-1.2268	0	-0.581659
139	1.48792	0	-1.48792	0	-0.574483			376	1.2265	0.420501	-0.805997	0.217559	-0.54116
157	1.48498	0	-1.48498	0	-0.98426			499	1.21945	0.0510731	-1.16838	0.0510731	-0.363628
450	1.47884	0.070896	-1.40795	0.070896	-0.555772			503	1.21545	0.381905	-0.833544	0.381905	-0.265262
449	1.4778	0	-1.4778	0	-0.908033			582	1.21398	0.112263	-1.10172	0.0561317	-0.545911
445	1.47328	0.770461	-0.702822	0.768978	-0.242599			595	1.20856	0.788836	-0.419723	0.29041	-0.181469
545	1.46946	0	-1.46946	0	-0.51573			580	1.20824	0	-1.20824	0	-0.54881
421	1.4668	0.313102	-1.15369	0.24201	-0.586957			586	1.18115	0.374616	-0.806534	0.214369	-0.242733
623	1.46434	0.212665	-1.25168	0.212245	-0.230582			571	1.17496	0.765034	-0.409927	0.619616	-0.409259
511	1.45029	0.159779	-1.29051	0.159779	-0.776666			39	1.17273	0.109548	-1.06318	0.109548	-0.405059
34	1.43664	0.180181	-1.25646	0.180181	-0.214174			550	1.16267	0.316674	-0.846001	0.242516	-0.443022
550	1.42975	0.965086	-0.464668	0.964293	-0.228361			262	1.15299	0.76489	-0.388098	0.333707	-0.376106
159	1.41717	0.613288	-0.803881	0.613288	-0.467083			156	1.11012	0.669424	-0.4407	0.275058	-0.148168
679	1.37827	0	-1.37827	0	-0.426888			128	1.09343	0	-1.09343	0	-0.518261
39	1.35687	0.865264	-0.491601	0.864548	-0.149497			361	1.09308	0.223741	-0.86934	0.117075	-0.32347
32	1.33648	0	-1.33648	0	-0.437377			309	1.09264	0.506079	-0.58656	0.374599	-0.151147
606	1.30773	0.20682	-1.10091	0.20682	-0.43039			470	1.08928	0.576908	-0.512375	0.304425	-0.311752
562	1.28919	1.02634	-0.262858	1.02334	-0.262858			338	1.0823	0.925826	-0.15647	0.339152	-0.113822
67	1.28705	0.0721946	-1.21486	0.0721946	-0.309483			531	1.07664	0	-1.07664	0	-0.433321
298	1.27157	0.17004	-1.10153	0.17004	-0.667235			261	1.04775	0.623792	-0.423962	0.182922	-0.423962
678	1.26739	0.383453	-0.883933	0.383453	-0.459815			593	1.03589	0.252718	-0.783172	0.141598	-0.349688
40	1.26164	0	-1.26164	0	-0.555806			264	1.02164	0.514601	-0.507034	0.192632	-0.394121
122	1.24726	0	-1.24726	0	-0.370801			538	1.01907	0.498634	-0.520436	0.247387	-0.199902
177	1.24429	0	-1.24429	0	-0.456868			473	1.0166	0.35105	-0.665552	0.117017	-0.21203
45	1.24413	0.00420139	-1.23993	0.000466821	-0.359362			138	1.0109	0.666171	-0.344729	0.206051	-0.15187
584	1.24303	0.412981	-0.830053	0.412981	-0.24274			327	0.985467	0.383741	-0.601726	0.339006	-0.113988
583	1.22956	0	-1.22956	0	-0.461655			101	0.928421	0.515679	-0.412741	0.204884	-0.181317
538	1.21485	0.175119	-1.03973	0.175119	-0.24292			158	0.908468	0	-0.908468	0	-0.336538
378	1.19696	0	-1.19696	0	-0.555736			511	0.893212	0.289122	-0.60409	0.130844	-0.342377
112	1.19199	0.60662	-0.585369	0.343593	-0.24276			522	0.882958	0.502944	-0.380014	0.237821	-0.24829
610	1.19185	0.337885	-0.853963	0.337885	-0.315026			45	0.882745	0.239402	-0.643344	0.196937	-0.166646
228	1.16636	0.177413	-0.988951	0.175942	-0.255103			52	0.872224	0.382118	-0.490105	0.307573	-0.131526
579	1.13635	0.113838	-1.02251	0.113838	-0.339251			529	0.868024	0.629797	-0.238227	0.241156	-0.131453
541	1.0794	0.500688	-0.578717	0.500392	-0.235841			167	0.860415	0.359023	-0.501392	0.358051	-0.131423
327	1.06057	0	-1.06057	0	-0.383714			198	0.837902	0.540701	-0.2972	0.367397	-0.131516
68	1.01471	0	-1.01471	0	-0.201127			597	0.803264	0.753708	-0.0495559	0.205548	-0.0495559
526	0.957728	0.957728	0	0.607964	0			196	0.78209	0.465693	-0.316397	0.292483	-0.128413
530	0.921837	0	-0.921837	0	-0.656648			445	0.756154	0.224745	-0.531409	0.117263	-0.13146
196	0.911886	0.398482	-0.513403	0.334974	-0.131511			131	0.731335	0.487494	-0.243841	0.411538	-0.131491
546	0.859951	0.222254	-0.637697	0.222254	-0.504895			547	0.723262	0.135718	-0.587544	0.135718	-0.498405
220	0.856648	0.128406	-0.728243	0.0828988	-0.288677			427	0.718123	0.718123	0	0.226139	0
52	0.833108	0	-0.833108	0	-0.34571			536	0.67757	0.40445	-0.273121	0.217301	-0.198824
307	0.819688	0.168387	-0.651301	0.168001	-0.228148			202	0.676041	0.226041	-0.449999	0.131527	-0.15795
59	0.761306	0	-0.761306	0	-0.301327			678	0.657646	0.263376	-0.394271	0.161352	-0.124522
542	0.74962	0.0312968	-0.718323	0.0312968	-0.692427			125	0.617661	0.0102021	-0.607459	0.0102021	-0.167444
549	0.685466	0.0310234	-0.654443	0.0310234	-0.369317			157	0.614838	0.473354	-0.141484	0.212642	-0.131461
338	0.670054	0.0534693	-0.616585	0.0534693	-0.228549			532	0.571927	0.571927	0	0.326454	0
529	0.609035	0.346075	-0.26296	0.345477	-0.13148			542	0.528146	0.141508	-0.386638	0.0843658	-0.336595
427	0.599714	0.561099	-0.0386142	0.537273	-0.0386142			530	0.513683	0.156026	-0.357657	0.131491	-0.250278
571	0.505654	0.00170175	-0.503952	0.00010636	-0.340557			523	0.480847	0.450488	-0.0303595	0.151221	-0.0303595
376	0.433336	0	-0.433336	0	-0.131599			506	0.420518	0.182419	-0.238099	0.11121	-0.131504
537	0.234805	0	-0.234805	0	-0.131555			537	0.342295	0.0507649	-0.29153	0.0507649	-0.26612
598	0.231291	0	-0.231291	0	-0.123018			598	0.329965	0.113715	-0.216251	0.0704531	-0.125223
